# Supplementary material for: Spatiotemporal hierarchical Bayesian analysis to identify factors associated with COVID-19 in suburban areas in Colombia
Source: Heliyon. 2024 Apr 24;10(9):e30182. doi: 10.1016/j.heliyon.2024.e30182 (PMC11068642; doi:10.1016/j.heliyon.2024.e30182)
Supplement: Multimedia component 1 [file mmc1.xlsx]

## Sheet: Overview
Supplementary materials
Spatiotemporal hierarchical Bayesian analysis to identify factors associated with COVID-19 in suburban areas in Colombia
1. Source data. Dependent and independent variables included in the models
2. R code model 1
3. R code model 2
4. RR spatial m1. Posterior mean of the spatial main effect, model 1
5. RR spatial m2. Posterior mean of the spatial main effect, model 2
6. RR spatial m1. Posterior mean of the space-time interaction effect, model 2

## Sheet: Source data
ID.area	BARRIO_	PM10_1	PM10_2	PM10_3	PM10_4	PM10_5	PM10_6	PM10_7	PM10_8	IPM_1	IPM_2	IPM_3	IPM_4	IPM_5	IPM_6	IPM_7	IPM_8	Crodwing	Prim_Education	Secondary_Educ	Tertiary_Educ	Analphabet	Covid_sr_1	Covid_sr_2	Covid_sr_3	Covid_sr_4	Covid_sr_5	Covid_sr_6	Covid_sr_7	Covid_sr_8	F_iar_1	F_iar_2	F_iar_3	F_iar_4	F_iar_5	F_iar_6	F_iar_7	F_iar_8	M_iar_1	M_iar_2	M_iar_3	M_iar_4	M_iar_5	M_iar_6	M_iar_7	M_iar_8	StringencyI_1	StringencyI_2	StringencyI_3
1	13 de Marzo	44.7001	28.4865	32.6787	49.1478	38.7113	30.8692	41.0233	55.1063	27.7975	27.7975	27.7975	27.7975	27.7975	27.7975	27.7975	27.7975	0.0719697	0.316919	0.438131	0.107323	0.040404	0	0	18.9504	3.5286	8.14731	8.13923	4.68976	7.06645	1.5397e-05	1.5397e-05	22.4225	1.5397e-05	4.42058	11.002	1.5397e-05	8.9173	1.5397e-05	1.5397e-05	15.0564	7.50305	12.29	4.9374	9.95077	5.01266	87.2319	81.9074	64.6561
2	28 de Febrero	44.1112	26.281	31.8868	47.5209	36.465	30.774	40.8401	55.6509	27.9474	27.9474	27.9474	27.9474	27.9474	27.9474	27.9474	27.9474	0.0642971	0.323482	0.441294	0.0858626	0.0379393	0	5.25784	8.6058	3.35777	7.38004	3.29136	2.58685	3.72268	1.5397e-05	5.20257	10.389	5.16807	6.61386	5.07861	2.20437	2.21736	1.5397e-05	5.30395	6.78215	1.50663	8.1478	1.47405	2.97104	5.24265	87.2319	81.9074	64.6561
3	7 de Agosto	47.4758	30.4066	36.2307	51.7513	42.039	38.0173	46.0525	61.1505	21.8536	21.8536	21.8536	21.8536	21.8536	21.8536	21.8536	21.8536	0.0691083	0.292994	0.440446	0.122611	0.0296178	0	11.2074	8.81374	5.85835	10.7807	5.76841	6.08636	5.81966	1.5397e-05	10.8855	10.836	6.82302	11.9254	6.17663	6.23398	7.94962	1.5397e-05	11.5189	6.64564	4.81855	9.55657	5.32344	5.91047	3.55472	87.2319	81.9074	64.6561
4	Aguas Calientes	42.6402	24.8536	29.9613	45.8744	34.336	27.2871	38.3753	52.8759	21.2888	21.2888	21.2888	21.2888	21.2888	21.2888	21.2888	21.2888	0.0646343	0.301976	0.42902	0.125867	0.0348031	0.237512	9.45438	12.2554	4.93003	12.3329	6.31278	5.48062	6.75745	0.232444	8.75183	14.2489	6.19046	15.1554	6.82949	6.38341	9.80411	0.242829	10.1557	10.1244	3.595	9.36573	5.75318	4.52504	3.55928	87.2319	81.9074	64.6561
5	Alcala	45.8743	30.6461	34.2379	51.0726	41.2777	32.8452	42.5006	56.2872	10.6908	10.6908	10.6908	10.6908	10.6908	10.6908	10.6908	10.6908	0.0635838	0.143064	0.235549	0.397399	0.0101156	2.32861	19.7974	50.0166	16.103	35.7325	21.9467	18.5295	18.0092	2.13515	15.1617	43.077	19.2454	26.1199	27.137	19.4684	19.0054	2.51382	25.0039	57.835	12.2227	47.1719	15.6912	17.217	16.4523	87.2319	81.9074	64.6561
6	Alfonso Lopez	41.3757	22.6947	28.292	43.9095	31.7113	25.0292	36.7055	51.4279	23.5187	23.5187	23.5187	23.5187	23.5187	23.5187	23.5187	23.5187	0.0642599	0.278881	0.443863	0.140433	0.0287004	0.798764	20.4848	23.4244	15.0975	19.1274	7.15829	14.3564	11.2893	0.315622	17.9427	24.8363	14.065	17.8982	9.46975	12.8253	12.7578	1.29539	23.0211	21.9702	16.1101	20.3798	4.8091	15.9165	9.80465	87.2319	81.9074	64.6561
7	Alonsito	47.3837	33.4734	36.2282	53.5741	44.6195	35.3266	44.3523	57.7369	39.4914	39.4914	39.4914	39.4914	39.4914	39.4914	39.4914	39.4914	0.086631	0.320856	0.445989	0.0663102	0.0545455	0	5.29549	4.20461	7.32376	10.2652	5.07228	10.2915	5.20724	1.5397e-05	4.31509	6.43653	6.40691	14.6688	8.18915	10.4798	6.39962	1.5397e-05	6.17558	2.0439	8.12306	6.01331	1.99839	10.0504	4.04239	87.2319	81.9074	64.6561
8	Alto Pamplonita	43.8623	26.9618	31.5726	47.7902	36.8974	29.4512	39.9809	54.2515	23.4421	23.4421	23.4421	23.4421	23.4421	23.4421	23.4421	23.4421	0.063156	0.276511	0.429244	0.15219	0.028954	0.484603	12.85	17.6239	3.50461	13.5814	6.9044	7.01797	6.03407	1.5397e-05	13.6659	15.2097	3.69807	12.0591	8.38216	6.49374	6.77696	1.00279	11.9279	20.1499	3.27844	15.1986	5.3051	7.5531	5.2172	87.2319	81.9074	64.6561
9	Aniversario I	42.9788	25.4312	30.4103	46.4041	35.037	27.8883	38.8227	53.2629	8.28327	8.28327	8.28327	8.28327	8.28327	8.28327	8.28327	8.28327	0.0714286	0.202857	0.427857	0.255714	0.015	3.07765	60.8526	98.3004	31.1082	89.896	33.1751	42.6196	53.4349	3.47864	66.671	115.206	30.0754	95.6471	40.5409	48.6376	68.5647	2.59759	54.5516	79.4068	32.2221	83.174	24.982	35.8004	36.4	87.2319	81.9074	64.6561
10	Aniversario II	43.231	25.8572	30.7445	46.7943	35.5544	28.3536	39.1571	53.5578	9.1348	9.1348	9.1348	9.1348	9.1348	9.1348	9.1348	9.1348	0.0657588	0.171206	0.387938	0.30428	0.0105058	0.684445	21.3852	31.337	7.00093	26.8128	11.9584	18.9704	16.4411	1.27672	19.9502	31.918	5.68297	27.2458	14.2958	17.8769	17.0381	1.5397e-05	23.1816	30.9173	8.56222	26.444	9.43904	20.3804	15.9911	87.2319	81.9074	64.6561
11	Asturias	44.8124	28.6264	32.8208	49.2896	38.8919	31.1165	41.198	55.279	2.38491	2.38491	2.38491	2.38491	2.38491	2.38491	2.38491	2.38491	0.0314371	0.113772	0.215569	0.362275	0.0149701	0	24.2371	28.2825	5.141	30.8953	12.9736	22.0049	12.9162	1.5397e-05	21.3935	36.1188	7.15304	36.2314	12.0464	26.6729	16.897	1.5397e-05	27.371	19.2138	2.76912	24.7556	13.9734	16.5724	8.26592	87.2319	81.9074	64.6561
12	Atalaya II Etapa	47.5817	30.5065	36.3374	51.8518	42.1785	38.202	46.2099	61.3182	20.5253	20.5253	20.5253	20.5253	20.5253	20.5253	20.5253	20.5253	0.0822148	0.233221	0.402685	0.228188	0.0234899	1.43262	11.4698	15.7526	7.10709	8.72169	4.38686	4.23479	6.93754	1.5397e-05	16.3399	13.6647	8.20038	8.34633	2.83041	8.10455	10.639	3.08006	6.1115	18.2758	5.97065	9.23348	6.11849	1.5397e-05	2.93541	87.2319	81.9074	64.6561
13	Barrio Nuevo	43.1814	25.213	30.6563	46.3754	34.9706	28.6917	39.3661	54.0736	30.291	30.291	30.291	30.291	30.291	30.291	30.291	30.291	0.0676425	0.324462	0.398536	0.113772	0.0352628	0.411814	17.7972	16.9238	4.67166	7.05476	8.44031	8.49841	5.8918	0.401762	19.0693	15.1025	4.34529	7.88543	7.42321	9.46452	5.93679	0.423768	16.4036	18.8221	5.00895	6.19003	9.51488	7.48338	5.8493	87.2319	81.9074	64.6561
14	Belen de Umbria	44.4617	26.9076	32.331	48.0706	37.1999	31.3843	41.3044	56.0495	20.0016	20.0016	20.0016	20.0016	20.0016	20.0016	20.0016	20.0016	0.0775656	0.289976	0.477327	0.101432	0.0155131	0	12.4374	9.01987	1.12702	6.59914	2.18237	2.25665	2.29577	1.5397e-05	12.924	4.32905	2.13587	6.38914	2.09373	4.36654	2.20103	1.5397e-05	11.821	14.0775	1.5397e-05	6.82539	2.26997	1.5397e-05	2.37592	87.2319	81.9074	64.6561
15	Bellavista	42.1108	23.9923	29.2677	45.0767	33.2669	26.3106	37.6626	52.2379	27.5714	27.5714	27.5714	27.5714	27.5714	27.5714	27.5714	27.5714	0.0703649	0.308637	0.435778	0.103872	0.0372301	0.872976	14.0706	22.6592	7.06602	21.8946	8.4853	16.3916	19.0424	0.345312	11.6124	23.5258	7.80557	24.7019	9.70649	17.5689	26.1216	1.4119	16.5541	21.722	6.27638	19.0203	7.21709	15.1577	11.75	87.2319	81.9074	64.6561
16	Bocono	43.7754	26.7888	31.4548	47.637	36.6903	29.3078	39.865	54.166	30.7622	30.7622	30.7622	30.7622	30.7622	30.7622	30.7622	30.7622	0.0731887	0.298088	0.43858	0.10445	0.0369621	0.862264	24.1594	47.2128	18.4962	44.57	17.7417	28.705	29.3575	1.0134	24.134	47.7675	17.9035	46.5058	19.6938	33.1296	29.5929	0.703234	24.1553	46.612	19.0752	42.5378	15.6982	24.0708	29.0655	87.2319	81.9074	64.6561
17	Bogota	41.4255	22.9039	28.366	44.059	31.925	25.0201	36.7152	51.3684	22.5017	22.5017	22.5017	22.5017	22.5017	22.5017	22.5017	22.5017	0.0659341	0.28305	0.447219	0.124209	0.039294	0.912725	7.2594	11.146	2.10109	3.59669	2.67825	2.08728	2.6864	0.596612	7.69685	12.3935	2.94001	2.94701	3.52173	2.93559	2.34378	1.24017	6.81444	9.86253	1.22803	4.27327	1.81401	1.21279	3.04103	87.2319	81.9074	64.6561
18	Brisas de los Molinos	47.44	33.7327	36.3103	53.7617	44.8745	35.3061	44.3518	57.6419	43.0415	43.0415	43.0415	43.0415	43.0415	43.0415	43.0415	43.0415	0.0716153	0.336644	0.444851	0.0548876	0.0365917	0	3.69804	5.26759	2.10797	1.53246	6.51093	3.09867	3.16951	1.5397e-05	1.03666	6.24346	2.06474	2.0369	4.93796	3.08389	3.1432	1.5397e-05	6.42046	4.25059	2.13805	1.02427	8.10298	3.10133	3.1706	87.2319	81.9074	64.6561
19	Brisas del Aeropuerto	47.1557	31.0371	35.846	51.9714	42.3931	36.5116	45.051	59.5703	29.9894	29.9894	29.9894	29.9894	29.9894	29.9894	29.9894	29.9894	0.0675784	0.293242	0.421963	0.113837	0.0442478	0	9.98514	9.12019	4.15276	8.54092	5.18316	2.6444	3.43105	1.5397e-05	11.2691	10.3784	5.14521	10.1352	7.89794	3.67485	3.70634	1.5397e-05	8.6173	7.76375	3.10257	6.83667	2.28717	1.55059	3.14055	87.2319	81.9074	64.6561
20	Brisas del Pamplonita	44.1643	27.4434	31.9895	48.2509	37.4893	30.0458	40.3938	54.6436	6.81818	6.81818	6.81818	6.81818	6.81818	6.81818	6.81818	6.81818	0.05	0.113636	0.354545	0.318182	0.00909091	0	22.7436	33.9996	14.9279	53.5262	3.92276	15.086	25.8032	1.5397e-05	21.5684	35.7257	14.1462	71.4859	1.5397e-05	21.4127	21.0002	1.5397e-05	24.0282	32.0557	15.6837	32.8558	8.27269	7.95853	30.864	87.2319	81.9074	64.6561
21	Brisas del Paraiso	46.7015	31.2805	35.2916	51.8901	42.3302	34.9061	43.967	58.0193	25.4744	25.4744	25.4744	25.4744	25.4744	25.4744	25.4744	25.4744	0.0724638	0.26294	0.432712	0.146998	0.0393375	0	13.7284	17.4565	7.69224	34.1129	0	5.80456	5.83975	1.5397e-05	7.37754	18.2298	10.7811	39.2903	1.5397e-05	11.0093	3.66091	1.5397e-05	20.9587	16.6085	4.12837	28.3011	1.5397e-05	1.5397e-05	8.2626	87.2319	81.9074	64.6561
22	Brisas del Porvenir	47.7082	34.7314	36.6833	54.5075	45.8994	35.3583	44.4389	57.3864	26.7595	26.7595	26.7595	26.7595	26.7595	26.7595	26.7595	26.7595	0.0668552	0.310363	0.442016	0.0925688	0.0370275	0	4.61679	6.52491	1.44471	9.9916	4.00949	5.25419	3.12907	1.5397e-05	4.73278	5.65356	0.936873	13.4427	4.11688	3.25056	3.28079	1.5397e-05	4.4826	7.42294	1.97778	6.33892	3.88675	7.36059	2.96857	87.2319	81.9074	64.6561
23	Callejon	42.0903	23.6379	29.2176	44.8477	32.9451	26.4899	37.7767	52.5184	15.3596	15.3596	15.3596	15.3596	15.3596	15.3596	15.3596	15.3596	0.0576208	0.233271	0.44052	0.203532	0.0260223	1.54673	27.0058	33.079	12.9925	29.0365	13.3618	21.3315	13.4653	3.05021	22.9847	18.3256	10.7131	17.0801	7.84577	7.57024	11.9421	1.5397e-05	31.0545	48.0667	15.2073	41.2768	18.8882	35.2352	14.9511	87.2319	81.9074	64.6561
24	Camilo Torres	40.5331	21.5204	27.2088	42.7696	30.1954	23.3386	35.4869	50.2302	15.6795	15.6795	15.6795	15.6795	15.6795	15.6795	15.6795	15.6795	0.0647349	0.229963	0.448212	0.205302	0.0154131	0	11.4755	7.28316	8.78147	13.2171	6.36503	8.7387	7.07604	1.5397e-05	11.2766	7.13	10.1673	12.3208	5.23829	11.0962	9.94495	1.5397e-05	11.712	7.45337	7.334	14.1471	7.51317	6.26929	4.08833	87.2319	81.9074	64.6561
25	Cano Limon	47.3267	33.1685	36.1478	53.3636	44.3266	35.3877	44.3793	57.8812	37.7371	37.7371	37.7371	37.7371	37.7371	37.7371	37.7371	37.7371	0.082113	0.353556	0.42364	0.0632845	0.0439331	0	10.2282	9.63998	5.35049	9.34668	6.59928	8.8522	9.04406	1.5397e-05	7.5448	8.6042	5.35499	9.41241	8.08186	6.27052	8.57471	1.5397e-05	12.8137	10.6027	5.31402	9.24938	5.07937	11.3646	9.46276	87.2319	81.9074	64.6561
26	Caobos	40.4727	21.4555	27.1165	42.6849	30.1001	23.1853	35.3768	50.0998	4.22524	4.22524	4.22524	4.22524	4.22524	4.22524	4.22524	4.22524	0.0288416	0.0921986	0.240189	0.385816	0.0189125	2.21337	39.8437	78.2092	30.4268	70.0638	32.042	32.8544	51.0411	1.37981	38.0958	72.6305	36.4024	63.6305	29.1863	32.9128	48.9521	3.19689	42.1499	85.0139	24.185	77.7533	35.4739	33.0571	53.8288	87.2319	81.9074	64.6561
27	Carlos Pizarro	46.6696	30.6962	35.224	51.5108	41.7976	35.2473	44.167	58.5248	27.0249	27.0249	27.0249	27.0249	27.0249	27.0249	27.0249	27.0249	0.0687732	0.276952	0.463755	0.106877	0.0343866	0.885656	17.5616	31.3581	10.4238	41.9973	10.9794	14.6531	13.0628	1.5397e-05	20.789	29.2276	13.7135	35.5956	9.93959	11.8952	15.466	1.78252	14.1743	33.3887	7.01975	48.3971	12.0224	17.4387	10.5776	87.2319	81.9074	64.6561
28	Carlos Ramirez Paris	46.6786	29.4744	35.1863	50.7642	40.7513	36.2497	44.7904	59.792	23.8555	23.8555	23.8555	23.8555	23.8555	23.8555	23.8555	23.8555	0.0642082	0.306291	0.437527	0.100434	0.0420824	0.596711	6.52382	9.46686	5.70779	10.0013	5.82624	4.09871	5.48296	0.773463	4.5926	11.8622	5.71879	8.38387	7.54344	4.16901	6.08	0.409571	8.59125	6.92317	5.69672	11.7154	4.00448	4.02356	4.85012	87.2319	81.9074	64.6561
29	Carora	43.3115	25.255	30.8199	46.4644	35.0854	29.0818	39.6315	54.412	20.1868	20.1868	20.1868	20.1868	20.1868	20.1868	20.1868	20.1868	0.0558871	0.277808	0.447911	0.141888	0.0306565	1.88508	20.9164	18.5073	5.12106	15.3582	8.52019	11.821	10.0822	2.82469	22.1794	18.7422	6.09122	17.8495	10.3607	11.5531	11.9548	0.939132	19.56	18.1545	4.13863	12.7676	6.62316	12.0198	8.17024	87.2319	81.9074	64.6561
30	CC Bolivar	41.399	22.8663	28.3287	44.0248	31.8804	24.9654	36.6802	51.3293	7.96929	7.96929	7.96929	7.96929	7.96929	7.96929	7.96929	7.96929	0.0235205	0.107739	0.27997	0.402883	0.0106222	1.30642	15.4032	5.14102	0.641373	10.8355	3.87254	5.92291	9.89557	2.34578	17.2723	5.78045	1.13813	8.04855	4.62391	8.27981	8.21568	1.5397e-05	13.0584	4.33961	1.5397e-05	14.2933	2.91653	2.96055	12.0259	87.2319	81.9074	64.6561
31	Cecilia Castro	46.6909	30.9905	35.2638	51.7024	42.0698	35.1058	44.0681	58.2584	30.3093	30.3093	30.3093	30.3093	30.3093	30.3093	30.3093	30.3093	0.0739972	0.311895	0.421162	0.116874	0.0414938	1.29541	11.5814	13.4193	5.07475	16.351	3.79029	7.62504	5.09523	2.56019	8.93496	13.9472	6.28651	21.1672	2.48748	10.0164	5.03292	1.5397e-05	14.2298	12.8459	3.83833	11.4154	5.12957	5.16003	5.17962	87.2319	81.9074	64.6561
32	Ceiba II	44.2101	27.1366	31.9999	48.0671	37.2755	30.3932	40.6279	55.0663	6.18237	6.18237	6.18237	6.18237	6.18237	6.18237	6.18237	6.18237	0.0471302	0.115492	0.279281	0.391274	0.0111993	0.777558	20.3594	44.3371	16.8939	32.6712	9.87992	19.5382	28.8472	0.716994	19.3795	43.7956	15.3847	35.8186	7.95823	21.4357	29.4705	0.843451	21.4483	44.9405	18.5182	29.0289	12.04	17.341	27.9818	87.2319	81.9074	64.6561
33	Centro	40.634	21.6537	27.3263	42.8882	30.3669	23.5308	35.622	50.3577	13.4137	13.4137	13.4137	13.4137	13.4137	13.4137	13.4137	13.4137	0.0557308	0.15878	0.402734	0.243954	0.0115668	3.51706	49.2377	82.6523	39.4124	99.8215	41.5068	68.9963	79.0495	1.72094	36.9251	78.9025	37.5867	102.24	35.0433	64.517	84.0125	5.38589	62.2071	86.8101	41.4707	97.4195	48.2375	73.7995	74.2532	87.2319	81.9074	64.6561
34	Cerro la Cruz	46.4902	29.8738	34.9667	50.9145	40.9823	35.3533	44.1913	58.845	48.1282	48.1282	48.1282	48.1282	48.1282	48.1282	48.1282	48.1282	0.0770156	0.357401	0.350181	0.0722022	0.109507	0	10.0892	2.23033	0	5.4896	1.09272	1.10843	3.34883	1.5397e-05	9.20929	2.29041	1.5397e-05	6.77279	1.5397e-05	1.5397e-05	4.59681	1.5397e-05	10.8252	2.15466	1.5397e-05	4.25112	2.12369	2.13244	2.14359	87.2319	81.9074	64.6561
35	Cerro Norte	46.2468	29.3463	34.6581	50.4713	40.3937	35.0244	43.9247	58.6846	44.7359	44.7359	44.7359	44.7359	44.7359	44.7359	44.7359	44.7359	0.0797227	0.347487	0.388215	0.0519931	0.0701906	0.860628	18.0402	5.13502	3.41702	5.02795	4.11654	3.33776	5.92132	1.5397e-05	11.8048	6.71468	3.33724	1.6467	3.2549	1.64613	3.32808	1.73604	24.6179	3.49938	3.51205	8.52127	5.00507	5.07117	8.58491	87.2319	81.9074	64.6561
36	Chapinero	47.3572	30.5218	36.0773	51.7538	42.0628	37.55	45.7418	60.6877	21.6824	21.6824	21.6824	21.6824	21.6824	21.6824	21.6824	21.6824	0.0694413	0.301564	0.438607	0.12796	0.036905	0.311206	19.5415	20.271	8.58819	15.9281	8.93925	8.54235	7.99196	0.400686	17.8059	20.4942	9.12499	16.0631	10.9082	8.26074	10.4047	0.21489	21.3312	19.9827	7.98495	15.7648	6.80538	8.82376	5.40814	87.2319	81.9074	64.6561
37	Circunvalacion	41.4159	22.7192	28.3484	43.9586	31.7707	25.1057	36.7902	51.5113	23.3911	23.3911	23.3911	23.3911	23.3911	23.3911	23.3911	23.3911	0.075718	0.285248	0.421671	0.148825	0.0385117	0	14.3853	20.0589	2.84315	15.4612	2.89055	11.4091	17.5365	1.5397e-05	15.3801	20.774	5.43833	15.239	2.18565	15.1858	23.7835	1.5397e-05	13.2036	19.1616	1.5397e-05	15.6684	3.66285	7.19237	10.6333	87.2319	81.9074	64.6561
38	Ciudad Jardin	44.9953	28.8419	33.0603	49.5295	39.2076	31.4819	41.4726	55.5679	9.26722	9.26722	9.26722	9.26722	9.26722	9.26722	9.26722	9.26722	0.0500659	0.194993	0.381423	0.299736	0.0191041	2.13911	24.7338	81.2405	22.9502	48.3735	25.1449	27.3807	29.1819	1.98521	31.2264	80.464	20.3515	32.3062	22.2143	22.6499	38.5868	2.36096	17.5664	83.2824	26.3407	67.5015	28.8894	33.4355	18.954	87.2319	81.9074	64.6561
39	Claret	47.9513	30.9674	36.8426	52.3342	42.8054	39.0547	46.7905	61.9398	13.8945	13.8945	13.8945	13.8945	13.8945	13.8945	13.8945	13.8945	0.070586	0.232877	0.442732	0.187595	0.0209285	0.999791	21.4336	22.8215	9.186	19.6077	7.02532	9.50775	11.9906	1.26925	16.2307	23.3543	11.0291	19.9377	9.24421	8.7608	13.969	0.701961	27.0847	22.186	7.18316	19.2203	4.56949	10.3247	9.81937	87.2319	81.9074	64.6561
40	Colinas de Bellomonte	47.8036	35.1479	36.8216	54.8166	46.3118	35.332	44.441	57.2396	58.7976	58.7976	58.7976	58.7976	58.7976	58.7976	58.7976	58.7976	0.0687023	0.383588	0.380725	0.0448473	0.0381679	0	5.88344	8.83548	2.95243	7.58193	0.928702	2.88264	1.97469	1.5397e-05	5.99894	10.0837	3.99348	7.84007	1.88536	1.98487	4.07691	1.5397e-05	5.69795	7.56914	1.91476	7.29926	1.5397e-05	3.68668	1.5397e-05	87.2319	81.9074	64.6561
41	Colinas de la Victoria	46.1444	29.6904	34.5205	50.6201	40.6158	34.3999	43.5338	58.0275	14.9555	14.9555	14.9555	14.9555	14.9555	14.9555	14.9555	14.9555	0.0631579	0.244737	0.415789	0.181579	0.0210526	0	9.42116	2.33441	2.32153	0	0	0	4.68778	1.5397e-05	9.05264	4.46257	4.41581	1.5397e-05	1.5397e-05	1.5397e-05	8.96979	1.5397e-05	9.68889	1.5397e-05	1.5397e-05	1.5397e-05	1.5397e-05	1.5397e-05	1.5397e-05	87.2319	81.9074	64.6561
42	Colsag	41.9682	23.7692	29.0849	44.8748	32.9908	26.0483	37.4675	52.069	7.01596	7.01596	7.01596	7.01596	7.01596	7.01596	7.01596	7.01596	0.0367921	0.106242	0.273253	0.357999	0.0181893	0.65419	22.5866	42.7317	9.46378	41.3418	10.6732	18.2802	32.3863	1.5397e-05	22.6054	39.86	12.9293	40.3904	10.2901	21.2465	28.5399	1.43973	22.7255	46.3472	5.61023	42.6995	11.2002	14.9818	37.2411	87.2319	81.9074	64.6561
43	Condado de Castilla	44.6844	28.3256	32.6373	49.0419	38.5633	30.9091	41.0583	55.1854	7.15174	7.15174	7.15174	7.15174	7.15174	7.15174	7.15174	7.15174	0.0672269	0.117647	0.316527	0.389356	0.0168067	0	19.346	7.16214	4.70369	9.54541	9.77478	4.78688	4.70497	1.5397e-05	21.4618	8.4192	4.17004	4.14925	8.54561	4.17955	8.27294	1.5397e-05	16.6901	5.52694	5.4095	16.8351	11.4093	5.60711	1.5397e-05	87.2319	81.9074	64.6561
44	Cuberos Nino	41.1093	22.3499	27.9555	43.5603	31.2556	24.4918	36.3108	51.0275	29.8152	29.8152	29.8152	29.8152	29.8152	29.8152	29.8152	29.8152	0.0709407	0.293077	0.451878	0.108972	0.0361689	0.141538	8.31362	7.01858	3.63513	5.73633	3.33472	6.37655	3.60202	1.5397e-05	10.3283	5.84346	3.88423	6.93733	3.86618	4.95676	4.68037	0.284842	6.25337	8.20867	3.37497	4.51158	2.79441	7.80328	2.50329	87.2319	81.9074	64.6561
45	Cucuta 75	47.63	30.5672	36.4374	51.9342	42.2644	38.3846	46.3186	61.4546	23.5973	23.5973	23.5973	23.5973	23.5973	23.5973	23.5973	23.5973	0.0655867	0.299486	0.418412	0.141051	0.0308179	0.711502	17.0274	28.3258	7.4114	16.6734	8.79604	11.5093	16.6909	0.689088	19.8658	28.0295	9.56133	12.3019	8.13754	9.44242	19.5694	0.733025	13.9294	28.549	5.08347	21.3365	9.46643	13.6598	13.5378	87.2319	81.9074	64.6561
46	Cundinamarca	43.0767	24.9515	30.4973	46.1479	34.7057	28.5449	39.2628	54.0272	25.0444	25.0444	25.0444	25.0444	25.0444	25.0444	25.0444	25.0444	0.0711958	0.281851	0.452753	0.136364	0.0237862	0.870801	14.0291	14.6784	4.85566	9.9328	6.79762	6.70189	6.36471	0.851424	12.2109	14.1108	5.90869	10.7244	6.52415	5.59721	8.34761	0.891074	15.8748	15.2363	3.76144	9.10435	7.07391	7.8431	4.30664	87.2319	81.9074	64.6561
47	Dona Nidia	45.8909	28.5901	34.1706	49.8212	39.5178	34.4909	43.5394	58.4408	32.0614	32.0614	32.0614	32.0614	32.0614	32.0614	32.0614	32.0614	0.0686119	0.322837	0.411382	0.0901343	0.0460783	0.552776	6.05869	14.9676	6.17048	10.7094	6.53883	5.52229	7.33862	0.538122	5.05224	15.9154	7.13356	10.7567	6.45732	6.80346	6.85799	0.565591	7.12698	13.9197	5.11368	10.6335	6.60633	4.14511	7.79141	87.2319	81.9074	64.6561
48	El Bosque	45.5661	29.2261	33.7906	50.0456	39.8705	32.9844	42.5229	56.8511	3.83404	3.83404	3.83404	3.83404	3.83404	3.83404	3.83404	3.83404	0.0412446	0.12301	0.311867	0.360347	0.0115774	3.14722	38.1265	70.0011	25.6995	63.6854	27.1729	42.3158	65.0713	3.41605	33.3428	63.6045	29.1925	64.2938	22.0865	43.3998	66.3693	2.80066	43.9835	77.932	21.5406	63.071	33.271	41.0568	63.5	87.2319	81.9074	64.6561
49	El Contento	41.1887	22.4284	28.0545	43.6472	31.3688	24.6781	36.4488	51.1819	13.337	13.337	13.337	13.337	13.337	13.337	13.337	13.337	0.061753	0.220262	0.430279	0.220689	0.0173591	0.600836	16.9189	25.4981	13.1844	21.8731	10.2874	12.3346	11.6524	0.46142	14.6206	24.744	15.2753	21.7823	10.1897	12.1308	13.1077	0.754555	19.3919	26.3321	10.9881	22.0054	10.4066	12.5835	10.1254	87.2319	81.9074	64.6561
50	El Desierto	45.9015	28.525	34.1789	49.7837	39.479	34.577	43.6094	58.5467	36.0824	36.0824	36.0824	36.0824	36.0824	36.0824	36.0824	36.0824	0.079096	0.338469	0.442219	0.0436569	0.0518747	2.04869	7.62317	7.0669	3.02205	5.39772	4.35249	4.97914	5.07036	2.98602	4.89304	9.76695	1.5397e-05	6.67116	4.65679	5.76616	7.82208	1.05991	10.5547	4.17844	6.29148	4.04823	4.02505	4.13742	2.11582	87.2319	81.9074	64.6561
51	El Higueron	44.9116	28.8809	32.9654	49.4973	39.167	31.2137	41.2841	55.3101	22.7477	22.7477	22.7477	22.7477	22.7477	22.7477	22.7477	22.7477	0.0668605	0.258721	0.44186	0.130814	0.0436047	0	0	0	0	2.58164	2.59939	0	0	1.5397e-05	1.5397e-05	1.5397e-05	1.5397e-05	4.81274	4.87737	1.5397e-05	1.5397e-05	1.5397e-05	1.5397e-05	1.5397e-05	1.5397e-05	1.5397e-05	1.5397e-05	1.5397e-05	1.5397e-05	87.2319	81.9074	64.6561
52	El Llano	41.0277	22.1938	27.8463	43.4211	31.0658	24.3399	36.2313	50.9727	10.8615	10.8615	10.8615	10.8615	10.8615	10.8615	10.8615	10.8615	0.0401338	0.205128	0.408584	0.240803	0.0306577	0	23.2856	41.0127	12.2048	22.4839	12.7089	11.2185	20.5735	1.5397e-05	20.4451	44.301	12.4772	22.7243	12.9438	7.86938	19.7294	1.5397e-05	26.3896	37.7103	11.9541	22.3253	12.5215	14.8211	21.5197	87.2319	81.9074	64.6561
53	El Mirador Campestre	40.9364	22.1469	27.7257	43.3476	30.9742	24.0918	36.0345	50.7308	8.88344	8.88344	8.88344	8.88344	8.88344	8.88344	8.88344	8.88344	0.054371	0.104478	0.271855	0.378465	0.0191898	10.9749	52.1575	86.3243	16.9833	47.4972	24.5788	37.1017	45.04	8.46313	34.5558	80.2389	13.5254	45.7657	19.36	40.6494	51.7128	13.8511	71.4328	92.6734	20.6412	49.3912	30.404	32.8342	37.1874	87.2319	81.9074	64.6561
54	El Paraiso	47.2465	31.0858	35.9655	52.0436	42.4807	36.7685	45.224	59.7857	32.6661	32.6661	32.6661	32.6661	32.6661	32.6661	32.6661	32.6661	0.0736515	0.360304	0.413555	0.0643154	0.0449516	0	6.80782	8.55777	8.19158	9.30284	5.74182	2.43158	6.0428	1.5397e-05	4.59081	11.1329	9.75008	9.58323	5.61403	3.2153	7.85764	1.5397e-05	9.50265	5.49812	6.32592	9.00081	5.90636	1.51477	3.89225	87.2319	81.9074	64.6561
55	El Paramo	40.3541	21.2626	26.9623	42.5091	29.8632	22.967	35.2175	49.9528	11.9505	11.9505	11.9505	11.9505	11.9505	11.9505	11.9505	11.9505	0.0660094	0.21003	0.483498	0.1976	0.0137162	0.717355	33.3385	31.8121	17.0263	17.1284	9.51646	19.4209	15.2363	1.5397e-05	28.0659	31.354	18.8678	18.378	10.7729	17.8485	18.9457	1.48745	39.0909	32.4283	15.2257	15.8169	8.24677	21.1775	11.4233	87.2319	81.9074	64.6561
56	El Salado	47.8989	35.4206	36.9486	55.0251	46.6021	35.4178	44.5133	57.2377	24.8826	24.8826	24.8826	24.8826	24.8826	24.8826	24.8826	24.8826	0.0656854	0.274517	0.45115	0.120331	0.0351426	0.517577	12.3371	10.0498	5.25704	13.2789	7.68775	6.41405	11.8767	1.0184	15.4706	9.34717	4.31459	11.5286	7.17925	5.95895	12.9776	1.5397e-05	9.04585	10.7297	6.21878	15.0447	8.18896	6.85603	10.6784	87.2319	81.9074	64.6561
57	Florida Blanca	47.4836	33.8481	36.3685	53.8581	44.9917	35.3407	44.3809	57.639	38.865	38.865	38.865	38.865	38.865	38.865	38.865	38.865	0.0754717	0.358491	0.462264	0.0377358	0.0377358	0	18.5406	9.20585	0	53.5653	8.97789	45.6429	55.3726	1.5397e-05	17.3268	1.5397e-05	1.5397e-05	50.8267	16.9569	51.6351	103.651	1.5397e-05	20.0354	19.8387	1.5397e-05	57.0203	1.5397e-05	39.2475	1.5397e-05	87.2319	81.9074	64.6561
58	Gaitan	43.1959	25.1712	30.6707	46.3587	34.9377	28.7654	39.4065	54.1481	28.2123	28.2123	28.2123	28.2123	28.2123	28.2123	28.2123	28.2123	0.0686391	0.292604	0.430769	0.11568	0.0411243	0	22.2596	18.0323	8.42492	24.5937	7.53496	13.5013	13.8048	1.5397e-05	19.9148	18.7312	8.52636	24.4102	6.33996	10.0478	13.7771	1.5397e-05	24.76	17.3328	8.35335	24.8087	8.80034	17.156	13.906	87.2319	81.9074	64.6561
59	Galan	41.9055	23.4333	28.9916	44.6363	32.672	26.0971	37.487	52.2046	28.2868	28.2868	28.2868	28.2868	28.2868	28.2868	28.2868	28.2868	0.0681818	0.304924	0.441288	0.113636	0.0378788	4.99529	29.7593	39.4195	22.7532	58.8766	15.0023	11.5372	30.9978	9.58273	22.4836	25.43	25.2206	50.4794	9.62935	9.51048	31.4318	1.5397e-05	37.4793	54.2774	20.1954	67.8154	20.8162	13.7547	30.7021	87.2319	81.9074	64.6561
60	Garcia Herreros	47.6405	34.7205	36.6029	54.4765	45.8306	35.1556	44.2988	57.2018	12.8237	12.8237	12.8237	12.8237	12.8237	12.8237	12.8237	12.8237	0.0471442	0.18155	0.369674	0.271079	0.0179057	1.23849	41.442	50.9902	15.2652	48.163	18.9482	24.1539	25.9472	0.38326	36.1841	47.9773	15.3234	46.8207	17.8785	29.2683	30.8011	2.23329	47.5507	54.4434	15.1508	49.7039	20.155	18.1356	20.1208	87.2319	81.9074	64.6561
61	Govica	43.4002	26.028	30.9517	46.9551	35.787	28.7633	39.4476	53.9055	5.20452	5.20452	5.20452	5.20452	5.20452	5.20452	5.20452	5.20452	0.0432432	0.113514	0.295495	0.367568	0.018018	0	13.9319	46.0998	15.2382	7.32365	13.2901	21.8792	27.6718	1.5397e-05	13.6781	57.1548	19.1924	5.62765	8.79309	21.3499	28.5137	1.5397e-05	14.3475	34.6866	11.2532	9.16897	17.9255	22.4596	26.7692	87.2319	81.9074	64.6561
62	Gratamira	45.7654	30.3757	34.074	50.8354	40.9911	32.7159	42.3985	56.2653	2.28247	2.28247	2.28247	2.28247	2.28247	2.28247	2.28247	2.28247	0.038526	0.122278	0.311558	0.368509	0.00335008	0	10.9	13.6009	8.09387	27.8133	11.2532	12.177	13.2261	1.5397e-05	9.95907	9.8908	9.858	34.9049	5.11413	14.7505	9.66877	1.5397e-05	12.0765	18.161	5.94312	18.8297	18.6972	8.98845	17.4107	87.2319	81.9074	64.6561
63	Heliopolis	44.3864	27.8952	32.2654	48.6314	37.9998	30.3495	40.6474	54.8101	4.9761	4.9761	4.9761	4.9761	4.9761	4.9761	4.9761	4.9761	0.0504202	0.184874	0.386555	0.260504	0.00420168	0	22.2704	7.44998	3.71513	7.40441	0	18.67	0	1.5397e-05	27.7996	14.0272	6.95942	1.5397e-05	1.5397e-05	21.0993	1.5397e-05	1.5397e-05	15.9054	1.5397e-05	1.5397e-05	15.6909	1.5397e-05	15.979	1.5397e-05	87.2319	81.9074	64.6561
64	Juan Bautista Scalabrini	47.14	31.5	35.848	52.2433	42.7752	36.1067	44.7927	59.0511	56.3599	56.3599	56.3599	56.3599	56.3599	56.3599	56.3599	56.3599	0.0837647	0.381647	0.402824	0.0432941	0.0315294	0.512738	5.64586	6.65938	3.07937	4.42067	3.33504	1.96966	4.06619	1.5397e-05	5.76016	6.73565	3.82912	5.61699	5.39386	1.5397e-05	2.8935	1.07265	5.49487	6.55828	2.20765	3.10185	1.01186	4.13526	5.3253	87.2319	81.9074	64.6561
65	Juana Rangel	46.0232	28.9307	34.3367	50.0864	39.8873	34.6322	43.6355	58.4511	26.1856	26.1856	26.1856	26.1856	26.1856	26.1856	26.1856	26.1856	0.0583942	0.379562	0.372263	0.0656934	0.0656934	0	70.295	70.4124	21.1915	96.7874	40.5734	55.414	35.2589	1.5397e-05	62.5031	77.5336	15.4372	90.3108	43.6437	45.4044	31.0196	1.5397e-05	75.87	63.3265	25.8006	100.356	37.3477	62.6632	38.1116	87.2319	81.9074	64.6561
66	La Cabrera	40.4159	21.3598	27.0428	42.6004	29.9857	23.0855	35.2999	50.0345	13.76	13.76	13.76	13.76	13.76	13.76	13.76	13.76	0.0621365	0.217019	0.437098	0.222834	0.0180594	0	17.4483	33.9933	12.6446	24.895	8.17131	14.4689	16.648	1.5397e-05	16.4322	29.7632	16.2761	25.2198	9.47873	14.3056	18.7235	1.5397e-05	18.7414	39.08	8.63734	24.636	6.74808	14.7504	14.3988	87.2319	81.9074	64.6561
67	La Ceiba	41.6683	23.2278	28.6987	44.3928	32.3424	25.5561	37.0878	51.7462	4.00804	4.00804	4.00804	4.00804	4.00804	4.00804	4.00804	4.00804	0.0485876	0.117514	0.346893	0.324294	0.0175141	2.62786	22.5601	56.3529	13.1915	47.0235	14.0843	28.9437	33.6803	3.98866	26.1845	54.6802	14.894	42.525	17.4837	30.1869	33.2812	0.983363	18.6232	59.209	11.4822	52.9706	10.2943	27.9142	34.7726	87.2319	81.9074	64.6561
68	La Concordia	47.7738	35.0163	36.7787	54.7194	46.184	35.3436	44.4424	57.2897	14.5659	14.5659	14.5659	14.5659	14.5659	14.5659	14.5659	14.5659	0.0559772	0.21537	0.433112	0.199241	0.0147059	0	13.992	21.3095	7.35497	30.8232	10.7198	10.4236	9.1664	1.5397e-05	14.0108	20.5248	6.51432	38.1436	11.2867	13.1167	9.86329	1.5397e-05	13.9392	22.1554	8.30929	22.6566	10.0699	7.39445	8.39186	87.2319	81.9074	64.6561
69	La Coralina	46.209	29.1412	34.5926	50.3252	40.1819	35.0628	43.9502	58.7886	31.6906	31.6906	31.6906	31.6906	31.6906	31.6906	31.6906	31.6906	0.0671078	0.333648	0.435255	0.0661626	0.044896	0.476854	8.05088	3.74409	7.45203	9.53887	4.02851	4.14231	4.21207	0.894889	5.29223	3.50404	9.56574	6.84493	5.87467	5.18639	4.38434	1.5397e-05	11.2328	4.02962	5.00567	12.6398	1.92142	2.9613	4.02641	87.2319	81.9074	64.6561
70	La Florida	47.3956	30.9548	36.1461	52.0416	42.4596	37.3324	45.6074	60.3522	61.0173	61.0173	61.0173	61.0173	61.0173	61.0173	61.0173	61.0173	0.0705706	0.358859	0.399399	0.0510511	0.0570571	0	6.40031	23.8344	20.6676	23.0992	16.3237	18.2648	7.80239	1.5397e-05	6.61634	19.6851	26.1829	22.1737	24.3622	22.1269	13.0403	1.5397e-05	6.13344	27.4517	15.22	23.7674	8.59149	14.4713	2.93239	87.2319	81.9074	64.6561
71	La Insula	47.5686	34.3758	36.4986	54.2141	45.496	35.2212	44.3252	57.373	23.4862	23.4862	23.4862	23.4862	23.4862	23.4862	23.4862	23.4862	0.0728022	0.266484	0.471154	0.103022	0.0151099	3.70028	23.1409	26.6081	4.82211	30.0216	15.5099	16.9788	21.9027	2.62063	25.9514	28.404	2.55994	30.7146	23.0179	12.9444	20.6775	4.62423	20.6351	25.0057	6.8148	29.337	8.93979	20.4668	22.9597	87.2319	81.9074	64.6561
72	La Laguna	47.6446	30.8948	36.4464	52.1289	42.5536	38.1446	46.1722	61.1331	24.7908	24.7908	24.7908	24.7908	24.7908	24.7908	24.7908	24.7908	0.072679	0.307162	0.429178	0.123077	0.0381963	0	7.35344	6.35044	1.45992	12.5853	2.40594	3.37946	2.90537	1.5397e-05	6.66588	7.59127	0.944587	12.2327	1.86694	2.81649	0.942001	1.5397e-05	8.06808	5.02261	2.00422	12.9352	2.97381	3.96682	4.96956	87.2319	81.9074	64.6561
73	La Libertad	42.542	24.712	29.8396	45.7403	34.1552	27.1027	38.2441	52.7537	18.2225	18.2225	18.2225	18.2225	18.2225	18.2225	18.2225	18.2225	0.0677807	0.262221	0.428237	0.182727	0.0249883	1.49859	32.9311	57.6059	16.3374	43.7164	16.6267	24.7221	25.1438	1.05351	31.6349	50.9146	17.2789	44.028	16.9968	26.3334	27.4015	1.98697	34.392	64.8511	15.4296	43.5016	16.3048	23.1346	22.9386	87.2319	81.9074	64.6561
74	La Merced	42.6799	24.5153	30.0295	45.7096	34.0675	27.7221	38.6214	53.3671	15.3827	15.3827	15.3827	15.3827	15.3827	15.3827	15.3827	15.3827	0.0568862	0.173653	0.443114	0.239521	0.011976	0	15.0444	97.5321	12.4368	45.5619	25.3893	29.9516	12.3242	1.5397e-05	9.73237	91.9825	9.68157	38.9282	19.4724	33.5548	19.0632	1.5397e-05	20.6249	102.984	15.3095	52.5266	31.7099	25.9598	5.10661	87.2319	81.9074	64.6561
75	La Playa	40.1684	21.0069	26.7221	42.2575	29.5307	22.5902	34.9462	49.6858	6.18903	6.18903	6.18903	6.18903	6.18903	6.18903	6.18903	6.18903	0.0375	0.105882	0.347059	0.354412	0.0132353	4.63086	20.3182	45.2805	10.9244	49.8931	20.118	24.6541	34.9829	4.32241	25.3797	51.7365	9.97652	50.018	17.5758	20.5722	35.887	5.05257	14.9498	38.6491	12.184	50.257	23.2484	29.7701	34.7667	87.2319	81.9074	64.6561
76	La Quinta	45.5712	30.1694	33.8442	50.6342	40.6707	32.2834	42.0872	55.9064	11.4286	11.4286	11.4286	11.4286	11.4286	11.4286	11.4286	11.4286	1.5397e-05	0.0285714	0.342857	0.428571	1.5397e-05	0	21.5559	0	0	65.1051	0	0	44.967	1.5397e-05	1.5397e-05	1.5397e-05	1.5397e-05	1.5397e-05	1.5397e-05	1.5397e-05	50.6554	1.5397e-05	38.3901	1.5397e-05	1.5397e-05	116.342	1.5397e-05	1.5397e-05	38.7622	87.2319	81.9074	64.6561
77	La Rinconada	41.1131	22.3916	27.9586	43.5874	31.2925	24.4567	36.3003	50.9976	7.05882	7.05882	7.05882	7.05882	7.05882	7.05882	7.05882	7.05882	0.0528302	0.14717	0.249057	0.335849	0.0150943	3.17822	25.6106	32.0182	9.47022	35.8402	3.35904	9.44743	30.5823	5.76258	41.1283	17.6224	11.7418	35.7512	1.5397e-05	5.76704	33.9939	1.5397e-05	7.03965	49.4453	6.84607	36.2233	7.45202	13.9987	26.7666	87.2319	81.9074	64.6561
78	La Riviera	41.0504	22.3322	27.8799	43.5212	31.2001	24.3137	36.1954	50.8777	1.03018	1.03018	1.03018	1.03018	1.03018	1.03018	1.03018	1.03018	0.0221694	0.077593	0.262866	0.382423	0.0150435	2.36048	26.3677	57.9191	21.5083	65.5128	18.195	32.6597	50.0619	2.13818	25.3601	57.2636	16.8087	53.3313	15.5874	28.84	57.9906	2.65682	27.9663	59.3798	27.2479	81.2639	21.5104	37.692	41.2257	87.2319	81.9074	64.6561
79	La Union	43.6304	26.5377	31.2597	47.4088	36.3893	29.0422	39.6702	53.9981	27.8864	27.8864	27.8864	27.8864	27.8864	27.8864	27.8864	27.8864	0.0756063	0.307656	0.450309	0.10271	0.0351878	5.2704	17.9076	23.9378	11.2671	27.6024	11.6106	10.3489	15.1232	3.36813	13.3814	21.6898	14.0835	24.7986	14.0168	11.5964	14.9273	7.32368	22.8236	26.3644	8.15419	30.6366	8.97101	8.9723	15.2766	87.2319	81.9074	64.6561
80	La Victoria	47.0504	29.9415	35.666	51.2398	41.3698	37.0178	45.3413	60.3664	26.4307	26.4307	26.4307	26.4307	26.4307	26.4307	26.4307	26.4307	0.0741231	0.297154	0.43812	0.124421	0.0427973	2.36368	18.2508	20.3302	17.7034	24.8867	10.9216	11.0071	11.7185	1.8908	15.0557	21.3415	19.4756	24.4366	8.97891	10.0138	13.6742	2.88151	21.7266	19.2126	15.7968	25.3758	13.0367	12.0904	9.59527	87.2319	81.9074	64.6561
81	Las Almeydas	44.4346	27.9019	32.3203	48.6539	38.044	30.4911	40.7352	54.9269	0.909091	0.909091	0.909091	0.909091	0.909091	0.909091	0.909091	0.909091	0.0382979	0.0978723	0.287234	0.414894	0.0148936	0	15.8588	14.0801	10.439	28.531	9.16605	14.0754	13.7511	1.5397e-05	12.2691	12.2336	6.07874	27.9331	6.43425	18.4542	9.00058	1.5397e-05	21.0302	16.8338	16.5499	29.704	12.9592	8.3476	20.3824	87.2319	81.9074	64.6561
82	Las Americas	46.6395	29.7501	35.1522	50.9141	40.9663	35.925	44.5716	59.4007	42.3621	42.3621	42.3621	42.3621	42.3621	42.3621	42.3621	42.3621	0.0662695	0.3172	0.377513	0.106478	0.0670141	2.05731	29.3227	44.921	16.2763	39.8042	20.8535	23.609	25.6964	2.72161	25.8164	51.5669	16.1788	37.5898	25.5133	28.0624	25.4511	1.38406	33.0546	38.3734	16.5061	42.0318	16.2459	19.1426	26.2094	87.2319	81.9074	64.6561
83	Lleras Restrepo	41.9324	23.5394	29.0202	44.7038	32.7821	26.0983	37.526	52.2038	6.58573	6.58573	6.58573	6.58573	6.58573	6.58573	6.58573	6.58573	0.0393542	0.136226	0.288093	0.386478	0.0136226	1.60924	18.5269	55.1785	10.7766	39.4181	12.6253	21.5434	26.752	1.53585	20.3446	61.6066	10.9711	38.3974	13.1532	23.0223	33.7792	1.70475	16.8046	48.7775	10.7362	40.7376	12.2075	20.1894	19.5937	87.2319	81.9074	64.6561
84	Loma de Bolivar	42.409	24.0501	29.6588	45.2762	33.5051	27.2155	38.2829	53.058	17.1507	17.1507	17.1507	17.1507	17.1507	17.1507	17.1507	17.1507	0.0572906	0.256813	0.440024	0.175453	0.0226775	0.512805	21.4974	20.0775	5.57072	16.6705	7.798	9.44335	11.6298	0.646632	19.8188	18.1367	4.52709	18.5884	7.91347	9.29472	12.058	0.363654	23.3584	22.2472	6.70862	14.558	7.67569	9.62624	11.1779	87.2319	81.9074	64.6561
85	Los Acacios	44.4504	27.8146	32.3416	48.6171	37.9886	30.6114	40.8264	55.0699	4.71111	4.71111	4.71111	4.71111	4.71111	4.71111	4.71111	4.71111	0.0491029	0.135977	0.274788	0.400378	0.0160529	0	16.472	52.6251	20.9569	43.8844	17.9702	22.072	31.4659	1.5397e-05	15.1341	46.7534	20.867	45.6966	20.3223	29.6744	39.5756	1.5397e-05	18.446	60.6825	21.5334	42.0421	15.4632	13.1508	22.2646	87.2319	81.9074	64.6561
86	Los Almendros	46.846	29.6558	35.4121	50.9736	41.0197	36.6371	45.0756	60.101	29.2755	29.2755	29.2755	29.2755	29.2755	29.2755	29.2755	29.2755	0.0713328	0.310807	0.415125	0.124162	0.0353982	0.507872	6.81881	16.5512	5.24619	12.1377	7.09575	10.8718	7.95545	0.976808	5.80017	19.1975	4.30844	10.4548	7.02312	8.53263	8.11051	1.5397e-05	7.92148	13.6382	6.26285	13.9616	7.168	13.4069	7.77787	87.2319	81.9074	64.6561
87	Los Alpes	44.9974	27.4314	33.0113	48.6561	37.9667	32.6217	42.1824	57.0585	35.2859	35.2859	35.2859	35.2859	35.2859	35.2859	35.2859	35.2859	0.0721579	0.327774	0.426594	0.0835035	0.0491264	0.322461	9.72406	7.54679	4.44737	5.9717	5.71477	3.77984	5.91963	1.5397e-05	8.34517	9.15497	5.71763	6.08404	6.00275	2.52297	7.41991	0.63909	11.0349	5.91015	3.15822	5.83686	5.39972	5.00769	4.40251	87.2319	81.9074	64.6561
88	Los Comuneros	47.9914	30.99	36.8917	52.3678	42.8511	39.1563	46.8672	62.0292	16.0984	16.0984	16.0984	16.0984	16.0984	16.0984	16.0984	16.0984	0.0662089	0.271211	0.440535	0.162702	0.0259931	0.656559	21.0179	27.538	10.5558	21.7703	8.79991	9.90315	11.2358	1.03564	20.4796	27.5592	11.0597	21.7492	9.4726	10.6182	11.9948	0.231972	21.6135	27.4994	9.99654	21.7865	8.04393	9.10458	10.3908	87.2319	81.9074	64.6561
89	Los Pinos	43.3684	25.8338	30.924	46.856	35.624	28.8286	39.4658	53.9905	4.87332	4.87332	4.87332	4.87332	4.87332	4.87332	4.87332	4.87332	0.0447933	0.125574	0.266462	0.390888	0.0114855	1.51845	17.9644	44.6665	10.2052	37.9009	16.3358	20.1711	32.6192	1.11958	20.067	51.7096	10.7874	40.5449	16.9271	19.7613	33.5109	1.978	15.6832	36.7391	9.57098	34.8441	15.7005	20.6588	31.5314	87.2319	81.9074	64.6561
90	Los Proceres	45.319	29.5474	33.5067	50.1289	39.981	31.9749	41.8417	55.814	9.29073	9.29073	9.29073	9.29073	9.29073	9.29073	9.29073	9.29073	0.0430464	0.14404	0.334437	0.331126	0.013245	0	15.067	13.6311	2.69868	21.9083	1.40251	8.28085	5.43431	1.5397e-05	20.3644	10.1868	5.04729	12.8168	1.5397e-05	12.8118	7.55281	1.5397e-05	8.97684	17.8072	1.5397e-05	32.6876	3.042	3.03728	3.01501	87.2319	81.9074	64.6561
91	Magdalena	42.7949	24.6248	30.1498	45.8144	34.2122	27.9529	38.8263	53.5641	16.8869	16.8869	16.8869	16.8869	16.8869	16.8869	16.8869	16.8869	0.060339	0.285424	0.463051	0.137627	0.0216949	0	11.924	4.74297	5.29113	11.8553	10.1647	6.4901	10.5239	1.5397e-05	11.9193	5.91637	5.88324	14.1469	11.917	9.40417	15.1792	1.5397e-05	11.8876	3.55312	4.68115	9.51816	8.37926	3.54417	5.8383	87.2319	81.9074	64.6561
92	Manolo Lemus	44.8259	28.5968	32.832	49.2817	38.8849	31.156	41.2399	55.3377	0.434783	0.434783	0.434783	0.434783	0.434783	0.434783	0.434783	0.434783	0.0434783	0.108696	0.243478	0.43913	0.026087	0	0	14.6222	10.9046	56.9088	11.2743	21.1453	20.5984	1.5397e-05	1.5397e-05	12.2359	12.4639	44.3442	18.947	11.8474	29.2433	1.5397e-05	1.5397e-05	18.4875	9.01707	76.6154	1.5397e-05	35.6719	8.55948	87.2319	81.9074	64.6561
93	Maria Auxiliadora	47.0445	31.5686	35.7304	52.2332	42.7907	35.78	44.5548	58.7029	19.1613	19.1613	19.1613	19.1613	19.1613	19.1613	19.1613	19.1613	0.0857143	0.293506	0.394805	0.176623	0.0337662	0	9.60367	19.0387	7.10575	23.3837	6.98824	4.76309	7.20164	1.5397e-05	9.13746	22.5633	8.9205	17.6575	4.40309	9.04801	13.6248	1.5397e-05	10.079	15.0165	5.01451	29.6331	9.81716	1.5397e-05	1.5397e-05	87.2319	81.9074	64.6561
94	Maria Paz	46.5561	30.3399	35.0756	51.2321	41.4279	35.2021	44.1059	58.5495	40.7969	40.7969	40.7969	40.7969	40.7969	40.7969	40.7969	40.7969	0.0792185	0.315808	0.413854	0.0912966	0.0575488	0	6.52823	4.77448	1.35796	4.33569	1.98469	4.04122	4.08595	1.5397e-05	7.9334	5.26702	0.653391	3.87718	1.5397e-05	5.84748	5.24577	1.5397e-05	5.01761	4.25861	2.12684	4.83728	4.12611	2.10564	2.85267	87.2319	81.9074	64.6561
95	Megabarrio Alfonso Gomez	47.0005	30.1755	35.6204	51.3612	41.5512	36.7086	45.1377	60.0092	65.7197	65.7197	65.7197	65.7197	65.7197	65.7197	65.7197	65.7197	0.068214	0.367959	0.379281	0.0362298	0.0653835	0	3.22077	4.96726	2.92242	4.51436	2.76727	2.85041	4.08987	1.5397e-05	0.578473	6.36291	2.86271	3.35178	1.62692	1.13187	3.48387	1.5397e-05	5.86811	3.50693	2.94836	5.65844	3.91642	4.54069	4.62982	87.2319	81.9074	64.6561
96	Megabarrio de Occidente	46.6246	29.8357	35.1359	50.961	41.0322	35.8003	44.4936	59.2671	68.5573	68.5573	68.5573	68.5573	68.5573	68.5573	68.5573	68.5573	0.0642523	0.361215	0.358411	0.0516355	0.0733645	0	4.29702	6.44609	6.20457	7.14948	4.55693	7.72057	3.34997	1.5397e-05	2.38552	6.23026	5.68804	7.43289	5.4266	10.3359	4.80832	1.5397e-05	6.15653	6.60514	6.67682	6.83602	3.65	5.09044	1.88877	87.2319	81.9074	64.6561
97	Megabarrio La Gazapa Sur	44.5849	28.2475	32.5171	48.9392	38.4296	30.6796	40.8898	55.0023	2.84689	2.84689	2.84689	2.84689	2.84689	2.84689	2.84689	2.84689	0.0431965	0.12203	0.332613	0.343413	0.0140389	0	6.77017	5.77983	5.74391	11.375	1.92134	5.84367	4.88239	1.5397e-05	5.47377	3.64653	5.37579	12.5689	1.5397e-05	5.54248	5.51404	1.5397e-05	8.21664	8.16617	6.13873	10.0422	4.06455	6.16027	4.14506	87.2319	81.9074	64.6561
98	Megabarrio Las Delicias	44.2288	26.6464	32.0162	47.7843	36.8342	30.8231	40.8983	55.6166	53.4921	53.4921	53.4921	53.4921	53.4921	53.4921	53.4921	53.4921	0.0681081	0.309838	0.415784	0.0923243	0.0443243	0	6.6209	9.89967	3.5235	6.16956	5.61969	6.46739	3.53784	1.5397e-05	6.04981	9.96909	3.86466	5.46344	5.69843	6.36788	5.22328	1.5397e-05	7.17703	9.79047	3.1444	6.87537	5.5149	6.53887	1.78965	87.2319	81.9074	64.6561
99	Megabarrio Maria Gracia	45.421	28.1293	33.573	49.3105	38.8337	33.389	42.7479	57.5488	56.4034	56.4034	56.4034	56.4034	56.4034	56.4034	56.4034	56.4034	0.0745723	0.357914	0.406577	0.0536456	0.0445109	0	5.62008	11.2076	5.78739	11.6723	5.75771	6.63361	4.76955	1.5397e-05	5.34936	10.7277	5.99785	11.0917	5.32806	8.20032	6.40071	1.5397e-05	5.86182	11.6388	5.5306	12.2226	6.17616	5.00443	3.08168	87.2319	81.9074	64.6561
100	Minuto de Dios	46.0209	28.8818	34.3434	50.067	39.8476	34.662	43.6617	58.5007	28.7027	28.7027	28.7027	28.7027	28.7027	28.7027	28.7027	28.7027	0.0776526	0.318909	0.442798	0.0871369	0.0337878	0	10.5412	12.2196	4.06292	13.5916	4.46954	4.01342	6.41372	1.5397e-05	6.80691	10.1907	4.48305	11.0445	5.4417	2.2353	6.79848	1.5397e-05	14.5183	14.3817	3.60386	16.2812	3.44388	5.88039	6.0017	87.2319	81.9074	64.6561
101	Molinos del Norte	47.4706	33.911	36.3552	53.8841	45.0503	35.2584	44.3284	57.5441	14.8175	14.8175	14.8175	14.8175	14.8175	14.8175	14.8175	14.8175	0.0646566	0.230821	0.452596	0.173199	0.0201005	0.318826	4.11118	11.3129	3.74894	14.7726	7.70668	8.76047	5.98873	0.613069	3.6435	15.0972	4.18187	18.3428	8.83197	7.80955	7.25395	1.5397e-05	4.597	7.1761	3.26013	10.8774	6.44577	9.75944	4.59459	87.2319	81.9074	64.6561
102	Nuevo Horizonte	46.4422	29.3634	34.8832	50.5769	40.5198	35.589	44.3309	59.2177	33.9467	33.9467	33.9467	33.9467	33.9467	33.9467	33.9467	33.9467	0.075098	0.348716	0.413801	0.0737919	0.0463648	0.21506	10.4885	11.4725	7.62194	10.8015	7.36764	5.62739	8.44649	1.5397e-05	11.8171	12.9498	7.25139	13.0848	7.37807	4.76781	8.86704	0.44971	8.98844	9.8116	8.01226	8.27549	7.33752	6.56218	7.97033	87.2319	81.9074	64.6561
103	Ospina Perez	47.3996	31.2083	36.1626	52.1985	42.6813	37.1509	45.4975	60.1107	25.7242	25.7242	25.7242	25.7242	25.7242	25.7242	25.7242	25.7242	0.0726401	0.316846	0.433443	0.10079	0.0388953	0.3298	10.4219	15.4682	7.83764	14.2158	4.90397	7.74813	5.50997	0.161574	9.76907	15.0219	8.60189	13.972	4.86872	5.68021	6.02073	0.504445	11.106	15.9236	7.0324	14.4507	4.93724	9.89996	4.96906	87.2319	81.9074	64.6561
104	Palmeras	47.7606	30.7447	36.5939	52.0997	42.4996	38.6311	46.4886	61.6124	28.3542	28.3542	28.3542	28.3542	28.3542	28.3542	28.3542	28.3542	0.0723718	0.319653	0.436302	0.0991714	0.0420766	0.482055	11.165	16.9861	6.79093	12.4554	6.12725	8.25352	6.38177	0.473364	10.8254	17.3392	6.76862	11.6208	7.15699	9.48355	6.26425	0.489975	11.5063	16.5871	6.80695	13.2993	5.04646	6.95985	6.48669	87.2319	81.9074	64.6561
105	Panamericano	47.7108	34.7583	36.6901	54.5299	45.924	35.3452	44.4319	57.3662	21.4361	21.4361	21.4361	21.4361	21.4361	21.4361	21.4361	21.4361	0.0671304	0.279359	0.439016	0.128599	0.0278227	0	12.1612	10.0046	5.65124	11.6319	4.9818	4.74729	4.47724	1.5397e-05	13.2517	9.46109	5.69328	10.1935	4.77976	5.41419	4.29075	1.5397e-05	10.9742	10.5914	5.60857	13.1813	5.20043	4.02142	4.68421	87.2319	81.9074	64.6561
106	Paraiso	45.41	29.1819	33.6073	49.9519	39.7187	32.5437	42.217	56.4491	9.78039	9.78039	9.78039	9.78039	9.78039	9.78039	9.78039	9.78039	0.057903	0.13302	0.311424	0.363067	0.0203443	0	8.06301	5.33113	2.63725	4.04505	0	0	6.47102	1.5397e-05	4.93305	9.74727	2.43073	2.44641	1.5397e-05	1.5397e-05	9.59186	1.5397e-05	11.7166	1.5397e-05	2.8394	5.9973	1.5397e-05	1.5397e-05	2.76022	87.2319	81.9074	64.6561
107	Parques de Bolivar	47.2731	33.1841	36.0793	53.3376	44.2998	35.2166	44.2616	57.722	35.8005	35.8005	35.8005	35.8005	35.8005	35.8005	35.8005	35.8005	0.0366197	0.183501	0.438229	0.220926	0.0148893	0	16.1618	28.3645	7.39673	18.0675	8.58468	6.32118	9.09245	1.5397e-05	20.0745	26.3077	8.66324	21.32	10.4302	8.85571	10.305	1.5397e-05	11.3921	30.7869	5.81976	14.1834	6.32327	3.26504	7.58743	87.2319	81.9074	64.6561
108	Parques Residenciales	43.9532	27.076	31.7037	47.9068	37.0363	29.6599	40.1205	54.3997	4.72523	4.72523	4.72523	4.72523	4.72523	4.72523	4.72523	4.72523	0.0458422	0.134328	0.265458	0.364606	0.0170576	0	39.0367	77.2513	13.5519	42.1459	24.7262	37.7887	46.051	1.5397e-05	34.3127	77.8984	15.0274	48.5263	22.7368	45.6714	53.218	1.5397e-05	44.6632	76.7118	11.7943	34.5604	27.1328	28.4286	37.6186	87.2319	81.9074	64.6561
109	Peracos	47.6412	34.5951	36.5931	54.3907	45.7376	35.2537	44.3594	57.3318	44.9811	44.9811	44.9811	44.9811	44.9811	44.9811	44.9811	44.9811	0.0697674	0.267442	0.383721	0.116279	0.127907	0	0	32.5311	0	21.4224	0	21.4223	0	1.5397e-05	1.5397e-05	48.5107	1.5397e-05	23.6229	1.5397e-05	23.825	1.5397e-05	1.5397e-05	1.5397e-05	19.2834	1.5397e-05	19.2921	1.5397e-05	19.0695	1.5397e-05	87.2319	81.9074	64.6561
110	Pescadero	43.843	26.2143	31.511	47.3219	36.2433	29.957	40.2942	54.949	8.32252	8.32252	8.32252	8.32252	8.32252	8.32252	8.32252	8.32252	0.0705927	0.17667	0.380143	0.315591	0.015855	1.87838	13.7923	40.2939	10.1997	33.486	17.453	18.8265	17.4659	1.20781	13.4924	43.8287	12.2127	32.8105	14.5497	20.3961	19.4527	2.61082	14.1512	36.659	8.17155	34.2804	20.5643	17.248	15.4825	87.2319	81.9074	64.6561
111	Popular	41.0744	22.3506	27.9142	43.5485	31.2318	24.3741	36.2425	50.9336	3.64621	3.64621	3.64621	3.64621	3.64621	3.64621	3.64621	3.64621	0.037963	0.106481	0.337037	0.336111	0.0175926	0	13.7081	40.5432	4.30818	23.6189	6.12394	9.84895	24.3686	1.5397e-05	11.0327	35.7205	2.79988	17.2637	2.91521	6.67548	23.4864	1.5397e-05	16.7151	46.0037	5.93628	30.8458	9.71241	13.4703	25.4453	87.2319	81.9074	64.6561
112	Portachuelo	46.0159	30.266	34.3986	50.9205	41.0563	33.569	42.9894	57.0803	8.67384	8.67384	8.67384	8.67384	8.67384	8.67384	8.67384	8.67384	0.0511509	0.127877	0.242967	0.393862	0.0306905	2.24692	109.083	142.444	21.5734	102.294	35.7028	41.9801	50.1156	1.5397e-05	119.655	168.053	23.6609	97.6969	24.418	32.1414	63.3878	4.95523	97.1767	111.145	19.0863	107.124	49.1426	53.5686	33.6994	87.2319	81.9074	64.6561
113	Portal de las Americas	47.0847	31.3834	35.7726	52.1455	42.6361	36.0344	44.7303	59.0137	16.3182	16.3182	16.3182	16.3182	16.3182	16.3182	16.3182	16.3182	0.0379747	0.217722	0.432911	0.202532	0.00759494	0	25.8187	30.2415	4.62538	11.3555	2.28029	9.38269	7.10628	1.5397e-05	27.8031	36.9663	9.10408	13.5736	4.49968	13.9811	9.3656	1.5397e-05	23.5742	23.3167	1.5397e-05	9.11601	1.5397e-05	4.70379	4.77104	87.2319	81.9074	64.6561
114	Prados	43.1158	25.6119	30.5851	46.5865	35.2631	28.1648	39.0072	53.4571	1.1	1.1	1.1	1.1	1.1	1.1	1.1	1.1	0.0714286	0.142857	0.235714	0.364286	1.5397e-05	5.69228	34.682	52.2917	34.5464	79.2381	24.5226	16.7763	43.0736	1.5397e-05	21.9878	54.738	44.3552	67.8079	34.668	21.1747	1.5397e-05	12.0425	48.5694	49.2488	23.7151	92.1595	12.9463	11.7556	88.0105	87.2319	81.9074	64.6561
115	Prados Club	43.7235	26.6279	31.3845	47.518	36.5282	29.2819	39.8291	54.1799	4.10095	4.10095	4.10095	4.10095	4.10095	4.10095	4.10095	4.10095	0.0536278	0.124606	0.299685	0.367508	0.0141956	0	37.571	42.7419	13.1961	28.2898	11.0209	14.6261	28.6664	1.5397e-05	43.4812	58.1087	15.0522	43.0454	10.4542	17.7176	27.3235	1.5397e-05	30.9659	25.3897	11.0742	11.4736	11.589	11.1312	29.7571	87.2319	81.9074	64.6561
116	Prados del Este	45.2769	29.5891	33.4473	50.1237	40.0119	31.8061	41.7221	55.6342	6.08194	6.08194	6.08194	6.08194	6.08194	6.08194	6.08194	6.08194	0.0435646	0.138771	0.329714	0.349576	0.00993114	1.1661	32.683	67.6133	23.4908	60.8576	23.3604	28.5237	34.6922	1.28839	28.9852	67.2379	23.7034	64.4322	25.0868	32.0176	40.0447	1.02621	37.1819	68.4068	23.4112	56.9407	21.4682	24.5962	28.707	87.2319	81.9074	64.6561
117	Prados II	43.452	26.1823	31.0346	47.111	35.9616	28.8	39.482	53.866	1.15274	1.15274	1.15274	1.15274	1.15274	1.15274	1.15274	1.15274	0.0259366	0.123919	0.25072	0.426513	0.0172911	0	6.53697	30.5835	6.49894	41.1904	16.2227	19.4206	18.7116	1.5397e-05	4.32075	30.1392	8.67759	44.7924	18.5908	21.3164	28.9047	1.5397e-05	8.86355	31.211	4.3502	37.4914	13.9333	17.5333	8.38413	87.2319	81.9074	64.6561
118	Prados Norte	46.5641	31.7414	35.1463	52.1009	42.6266	34.1465	43.4435	57.1578	10.5025	10.5025	10.5025	10.5025	10.5025	10.5025	10.5025	10.5025	0.0438418	0.143352	0.339111	0.338091	0.0118271	0.688788	19.3727	34.1625	18.9401	41.1748	13.1702	15.5516	19.8144	0.940648	15.5215	39.0338	17.5036	40.1274	14.2932	16.9944	22.5894	0.381814	24.0802	28.544	20.7555	42.567	11.8989	13.8995	16.6074	87.2319	81.9074	64.6561
119	Puente Barco	40.4491	21.4132	27.087	42.6475	30.0425	23.1467	35.3472	50.0788	11.2737	11.2737	11.2737	11.2737	11.2737	11.2737	11.2737	11.2737	0.0490405	0.142857	0.373134	0.332623	0.0149254	0	23.2876	26.7702	19.4141	30.9026	5.53458	12.328	6.87735	1.5397e-05	21.3718	24.8012	21.1819	42.9644	3.71196	3.50778	10.3092	1.5397e-05	25.2696	28.8658	17.5704	18.5039	7.34153	21.2018	3.42335	87.2319	81.9074	64.6561
120	Quinta Oriental	42.3881	24.3892	29.6291	45.463	33.7947	26.8803	38.0578	52.6193	3.35271	3.35271	3.35271	3.35271	3.35271	3.35271	3.35271	3.35271	0.04561	0.123717	0.281642	0.388255	0.0148233	0.677635	24.0474	54.4844	10.3567	44.5205	14.2429	25.877	36.1185	1.5397e-05	24.1236	56.3907	11.863	42.9252	13.8234	29.4653	41.7008	1.48731	24.2747	52.7651	8.74898	46.6378	14.8425	21.8731	29.9117	87.2319	81.9074	64.6561
121	Rincon de los Prados	44.2541	27.576	32.0569	48.3421	37.6596	30.1618	40.4921	54.7153	2.99625	2.99625	2.99625	2.99625	2.99625	2.99625	2.99625	2.99625	0.0449438	0.093633	0.262172	0.397004	0.00374532	0	18.2021	24.2719	12.0587	43.2833	6.25452	3.03658	14.8974	1.5397e-05	17.6805	17.5487	5.82316	53.2338	12.1601	1.5397e-05	17.2501	1.5397e-05	18.8647	31.5352	18.816	32.2493	1.5397e-05	6.26793	12.3065	87.2319	81.9074	64.6561
122	Rosal del Norte	46.9382	30.3593	35.5452	51.4361	41.6685	36.3632	44.9232	59.6472	32.8358	32.8358	32.8358	32.8358	32.8358	32.8358	32.8358	32.8358	0.0678643	0.329341	0.412176	0.0904857	0.0568862	0	4.34749	2.47228	0.615649	1.52639	0.909411	2.1384	2.45628	1.5397e-05	1.82627	3.03605	1.20729	1.19869	1.18595	2.3985	1.8112	1.5397e-05	6.93993	1.88177	1.5397e-05	1.86312	0.618065	1.86159	3.11198	87.2319	81.9074	64.6561
123	Rudesindo Soto	44.205	26.4922	31.9783	47.6775	36.6905	30.869	40.9435	55.7172	33.6383	33.6383	33.6383	33.6383	33.6383	33.6383	33.6383	33.6383	0.0688836	0.314964	0.434679	0.0831354	0.047981	0.455704	9.5166	23.4517	5.40063	10.2121	10.5002	6.65836	8.51963	0.914348	9.95296	22.535	3.5872	10.6509	10.4939	5.32523	12.5477	1.5397e-05	9.0725	24.3416	7.21801	9.75138	10.495	7.97266	4.47934	87.2319	81.9074	64.6561
124	Sabana Verde	46.6833	29.7305	35.211	50.9305	40.977	36.0758	44.6777	59.5542	51.905	51.905	51.905	51.905	51.905	51.905	51.905	51.905	0.0724458	0.341796	0.4	0.0501548	0.0650155	0	6.50015	11.6655	5.85356	13.8315	9.68605	17.4879	21.8298	1.5397e-05	7.43604	7.42821	7.43016	15.7359	12.6666	19.2655	22.308	1.5397e-05	5.41957	16.1853	4.0725	11.7154	6.33335	15.4425	21.0217	87.2319	81.9074	64.6561
125	San Eduardo	44.3702	27.7542	32.2419	48.5422	37.8787	30.4142	40.6745	54.9076	5.27965	5.27965	5.27965	5.27965	5.27965	5.27965	5.27965	5.27965	0.0603774	0.142642	0.343396	0.357736	0.0135849	0.604894	17.0025	38.246	13.8498	46.4915	23.3803	33.9923	32.4428	1.09922	15.667	38.9369	16.7937	38.8176	25.7301	32.8401	40.7137	1.5397e-05	18.8258	37.7891	10.5399	56.1542	20.782	35.6504	22.8844	87.2319	81.9074	64.6561
126	San Fernando del Rodeo	46.2805	29.2516	34.6874	50.4304	40.334	35.2011	44.0454	58.8768	37.1176	37.1176	37.1176	37.1176	37.1176	37.1176	37.1176	37.1176	0.0768956	0.313662	0.452432	0.0779685	0.0461373	0.371816	11.8064	6.22187	1.46609	3.88932	0.685524	1.07375	4.05033	1.5397e-05	12.2379	4.74804	0.673662	2.65137	0.639675	0.672788	4.11919	0.791529	11.2485	7.94587	2.39437	5.3128	0.736449	1.52339	3.92741	87.2319	81.9074	64.6561
127	San Luis	42.5808	24.7902	29.8861	45.8006	34.2427	27.1611	38.2922	52.7883	17.6981	17.6981	17.6981	17.6981	17.6981	17.6981	17.6981	17.6981	0.0622498	0.228599	0.425071	0.209724	0.028408	1.05985	19.7186	40.8464	13.0136	27.0972	14.9477	17.5551	17.2528	1.09151	19.0693	40.963	13.2042	29.8228	15.2437	21.2442	18.392	1.02619	20.4734	40.8308	12.8376	24.1933	14.6672	13.6064	16.0743	87.2319	81.9074	64.6561
128	San Martin	44.697	28.4939	32.6824	49.155	38.7129	30.8697	41.0302	55.1042	16.7488	16.7488	16.7488	16.7488	16.7488	16.7488	16.7488	16.7488	0.0655397	0.228479	0.451105	0.184785	0.0247074	0.461218	18.2237	26.5969	8.1629	24.1579	13.0763	13.4248	12.7757	0.44706	19.2518	26.2705	8.84568	25.0408	14.7755	14.1709	17.8262	0.475282	17.1691	26.9468	7.45522	23.2014	11.2957	12.6367	7.45257	87.2319	81.9074	64.6561
129	San Miguel	43.1598	25.0574	30.6187	46.2547	34.8143	28.7474	39.4322	54.2128	24.7288	24.7288	24.7288	24.7288	24.7288	24.7288	24.7288	24.7288	0.0643494	0.285027	0.439929	0.141355	0.030303	0	16.4369	21.0768	5.31104	12.9118	10.0998	11.2155	11.1318	1.5397e-05	17.1357	21.675	4.94016	13.3149	11.8552	12.5592	11.8727	1.5397e-05	15.7641	20.5037	5.71107	12.5056	8.32634	9.85142	10.4127	87.2319	81.9074	64.6561
130	San Rafael	41.0806	22.3242	27.9011	43.5216	31.2167	24.396	36.254	50.9547	26.3672	26.3672	26.3672	26.3672	26.3672	26.3672	26.3672	26.3672	0.0607577	0.233024	0.416369	0.200143	0.0335954	0.311514	17.6519	27.1559	8.27984	26.3173	5.59973	19.064	24.9998	1.5397e-05	19.1644	21.5999	6.15438	23.5732	4.99385	18.9999	16.4159	0.631005	16.1787	32.8143	10.4411	29.1295	6.2312	19.2334	33.9342	87.2319	81.9074	64.6561
131	Santa Lucia	44.106	27.1662	31.8967	48.0485	37.2262	30.0827	40.3971	54.7556	9.41488	9.41488	9.41488	9.41488	9.41488	9.41488	9.41488	9.41488	0.0458554	0.134039	0.354497	0.329806	0.0299824	0	17.0973	32.6722	19.6746	23.5504	8.90856	34.764	30.959	1.5397e-05	18.3883	36.5301	23.7802	24.2843	8.20955	30.6591	37.5564	1.5397e-05	15.6743	28.2652	15.1615	22.8608	9.8267	40.1769	23.592	87.2319	81.9074	64.6561
132	Santander	42.6589	24.4971	29.9698	45.6685	34.0411	27.6079	38.5759	53.28	27.2883	27.2883	27.2883	27.2883	27.2883	27.2883	27.2883	27.2883	0.0702905	0.300375	0.428772	0.12543	0.0357701	1.26608	13.5704	18.8008	5.53592	16.5061	6.95336	9.40906	9.23629	0.823548	12.61	16.6169	6.23103	17.3239	6.2468	11.3528	12.1324	1.7268	14.5527	21.0382	4.80445	15.6113	7.68162	7.35576	6.19765	87.2319	81.9074	64.6561
133	Santo Domingo	40.7997	21.9065	27.5353	43.1249	30.6892	23.8377	35.8514	50.5688	23.5681	23.5681	23.5681	23.5681	23.5681	23.5681	23.5681	23.5681	0.0666135	0.272437	0.459513	0.132429	0.0323095	0.707354	16.899	17.1788	5.91487	16.117	6.0038	9.76345	9.33957	0.668467	16.6863	15.9766	6.63163	19.9756	6.01429	12.5459	7.88494	0.75643	17.1181	18.5258	5.12766	11.8626	6.00107	6.67458	11.0129	87.2319	81.9074	64.6561
134	Sevilla	45.4014	28.1485	33.5346	49.3006	38.8517	33.2833	42.6753	57.4368	32.7997	32.7997	32.7997	32.7997	32.7997	32.7997	32.7997	32.7997	0.0671423	0.282312	0.430445	0.130193	0.0353546	0.386086	12.66	16.4818	4.64323	10.5845	5.45677	6.70319	8.97663	0.395353	12.208	19.0046	5.84846	11.2884	6.02713	8.93224	10.2869	0.376967	13.095	14.1112	3.5045	9.92719	4.93239	4.59925	7.75319	87.2319	81.9074	64.6561
135	Tasajero	46.7078	32.3137	35.3347	52.5165	43.2145	34.1261	43.4613	56.9768	4.87249	4.87249	4.87249	4.87249	4.87249	4.87249	4.87249	4.87249	0.0547945	0.158616	0.34535	0.338861	0.0259553	3.52362	29.9776	49.9599	11.6612	39.1965	10.3581	12.209	22.6903	1.09393	26.5831	56.2295	13.2205	39.1781	10.3276	8.7577	29.0011	6.27922	33.8275	42.7812	9.85242	39.1483	10.3516	16.0349	15.4643	87.2319	81.9074	64.6561
136	Toledo Plata	47.4968	33.8406	36.3844	53.8555	45.009	35.3918	44.4167	57.6859	25.8989	25.8989	25.8989	25.8989	25.8989	25.8989	25.8989	25.8989	0.0668812	0.318616	0.437293	0.0740219	0.0435482	0	7.77319	8.10245	3.98864	13.058	7.05286	7.01942	5.16783	1.5397e-05	6.76723	9.20753	4.76223	13.8791	7.38584	7.75307	6.127	1.5397e-05	8.80894	6.94784	3.18052	12.1854	6.70137	6.24933	4.17064	87.2319	81.9074	64.6561
137	Torcoroma	43.1296	25.6986	30.6116	46.6452	35.3591	28.1651	39.026	53.4399	7.7955	7.7955	7.7955	7.7955	7.7955	7.7955	7.7955	7.7955	0.052161	0.178838	0.405862	0.292598	0.0149031	1.67728	45.6759	94.197	21.2233	66.0512	32.8709	42.9851	40.6479	2.41878	42.9253	100.866	18.6149	54.9249	38.0072	47.8725	50.4328	0.874098	48.7245	87.0849	24.0293	78.1235	27.4108	37.7798	30.2275	87.2319	81.9074	64.6561
138	Torcoroma I	42.997	25.442	30.4248	46.4205	35.0706	27.9073	38.8394	53.2823	16.014	16.014	16.014	16.014	16.014	16.014	16.014	16.014	0.065	0.215	0.436667	0.208333	0.0116667	0	0	4.69141	0	4.5781	0	4.68686	11.0171	1.5397e-05	1.5397e-05	1.5397e-05	1.5397e-05	5.42966	1.5397e-05	5.56848	13.8599	1.5397e-05	1.5397e-05	10.9777	1.5397e-05	3.5251	1.5397e-05	3.5945	7.3411	87.2319	81.9074	64.6561
139	Torcoroma II	43.5945	26.511	31.229	47.3798	36.3269	28.9842	39.6311	53.955	13.4419	13.4419	13.4419	13.4419	13.4419	13.4419	13.4419	13.4419	0.0568595	0.209256	0.447438	0.209421	0.0153719	0	11.2344	12.8134	4.04845	11.2369	5.78687	6.51995	6.10937	1.5397e-05	9.67231	12.0904	5.42626	12.17	5.13312	8.31252	7.20766	1.5397e-05	13.1214	13.6834	2.34227	10.1145	6.57108	4.34619	4.74844	87.2319	81.9074	64.6561
140	Torre Real	43.4776	26.2623	31.0684	47.1666	36.0656	28.8038	39.4978	53.8702	10.2422	10.2422	10.2422	10.2422	10.2422	10.2422	10.2422	10.2422	0.0425985	0.113951	0.280085	0.345048	0.0223642	0.908935	11.7607	12.5845	3.5438	5.39997	4.65455	7.23284	8.86339	1.66757	15.1876	18.389	4.96927	6.6848	5.1764	6.70431	9.88057	1.5397e-05	7.80854	5.83909	1.91277	3.91308	4.05515	7.89591	7.72938	87.2319	81.9074	64.6561
141	Urb. Brisas del Norte	46.9361	31.5289	35.5893	52.1535	42.6875	35.4383	44.3279	58.4178	9.7415	9.7415	9.7415	9.7415	9.7415	9.7415	9.7415	9.7415	0.0539499	0.188825	0.412974	0.269107	0.017341	0	12.1157	16.0028	3.39555	15.254	5.72248	11.4651	7.99564	1.5397e-05	9.59534	17.907	3.11849	14.5069	5.27493	9.52007	10.5093	1.5397e-05	15.0851	13.7376	3.71338	16.129	6.23428	13.7121	4.97564	87.2319	81.9074	64.6561
142	Urb. Canofistolo	44.2226	27.6065	32.0508	48.3641	37.6534	30.0652	40.4335	54.6346	12.9099	12.9099	12.9099	12.9099	12.9099	12.9099	12.9099	12.9099	0.0577223	0.230889	0.466459	0.199688	0.0187207	0	13.3009	29.2025	4.34518	15.7605	8.58136	14.4831	11.6423	1.5397e-05	10.8203	37.5643	7.9792	13.278	13.3022	16.1392	13.4181	1.5397e-05	16.3377	19.3642	1.5397e-05	18.8283	3.10967	12.6243	9.55406	87.2319	81.9074	64.6561
143	Urb. Galicia	45.0863	29.1214	33.1839	49.7337	39.4769	31.5709	41.547	55.5691	9.33836	9.33836	9.33836	9.33836	9.33836	9.33836	9.33836	9.33836	0.014218	0.118483	0.232227	0.42654	0.00473934	4.14173	28.63	44.6404	12.0358	32.1216	4.12935	4.13088	12.2929	1.5397e-05	29.3192	29.1094	14.2432	42.8837	1.5397e-05	7.40367	14.5883	9.47814	27.8671	64.5533	9.15472	18.3668	9.29659	1.5397e-05	9.3066	87.2319	81.9074	64.6561
144	Urb. Gualanday	45.5875	29.7229	33.8471	50.3774	40.275	32.6718	42.3157	56.3874	7.59312	7.59312	7.59312	7.59312	7.59312	7.59312	7.59312	7.59312	0.0592168	0.167144	0.365807	0.340019	0.017192	0.805658	9.65695	5.62241	3.98035	10.5868	4.95156	3.98505	3.91027	1.5397e-05	8.86564	7.34623	4.40431	10.4166	4.57333	2.91101	5.72105	1.81797	10.7908	3.59243	3.55362	10.8775	5.4754	5.36781	1.76234	87.2319	81.9074	64.6561
145	Urb. La Alameda	45.2283	29.4903	33.3734	50.0168	39.9022	31.7287	41.686	55.6127	6.25	6.25	6.25	6.25	6.25	6.25	6.25	6.25	0.0432692	0.177885	0.350962	0.322115	0.0192308	4.02683	56.4921	44.3201	39.8327	20.4799	12.5524	23.9268	31.1351	7.21263	58.7821	36.7576	29.3002	22.2457	22.9447	36.137	28.4505	1.5397e-05	54.2552	54.1602	52.8487	18.4852	1.5397e-05	9.01067	34.9524	87.2319	81.9074	64.6561
146	Urb La Carolina	43.1223	25.6512	30.6005	46.612	35.3141	28.173	39.026	53.4589	23.5225	23.5225	23.5225	23.5225	23.5225	23.5225	23.5225	23.5225	0.0653659	0.261951	0.44122	0.13561	0.0304878	0.475635	12.2351	18.7324	5.1434	12.3131	10.3869	8.62115	5.68934	1.5397e-05	12.7681	20.0925	4.51657	13.8632	11.8507	9.09589	5.06553	0.973748	11.6284	17.2815	5.79962	10.7042	8.82821	8.11518	6.35091	87.2319	81.9074	64.6561
147	Urb. La Esperanza	45.5815	30.0513	33.8531	50.5721	40.5875	32.3951	42.168	56.0578	5.69307	5.69307	5.69307	5.69307	5.69307	5.69307	5.69307	5.69307	0.0668317	0.160891	0.311881	0.34901	0.0049505	4.61364	52.7863	93.8285	27.2511	58.5416	18.2461	41.0243	18.2414	8.68178	34.4401	116.246	34.1563	64.1416	21.3797	42.9621	21.4538	1.5397e-05	73.5371	68.3371	19.4561	52.5156	14.6974	39.0412	14.6677	87.2319	81.9074	64.6561
148	Urb. La Mar	45.3844	29.6236	33.5829	50.1954	40.0983	32.1269	41.9498	55.9293	11.2942	11.2942	11.2942	11.2942	11.2942	11.2942	11.2942	11.2942	0.0419162	0.127246	0.306886	0.372754	0.0134731	1.2399	4.9507	16.013	3.64782	23.7357	5.12813	3.68981	7.19909	2.26639	2.32039	13.7791	4.54809	27.6631	7.27265	2.29967	11.208	1.5397e-05	8.04792	18.7671	2.62887	19.1525	2.73556	5.30335	2.5846	87.2319	81.9074	64.6561
149	Urb. Las Margaritas	43.5564	26.4026	31.1762	47.2967	36.2227	28.9386	39.5857	53.944	16.1449	16.1449	16.1449	16.1449	16.1449	16.1449	16.1449	16.1449	0.0670732	0.189024	0.437805	0.241463	0.0146341	1.07714	12.8179	24.3907	14.7244	17.965	8.53322	10.6248	11.6098	1.5397e-05	8.25757	20.416	12.0939	20.1576	8.24505	12.3059	18.2824	2.22711	17.691	28.6291	17.4687	15.4815	8.79516	8.74313	4.34286	87.2319	81.9074	64.6561
150	Urb. Los Girasoles	47.5192	34.017	36.42	53.9759	45.1707	35.3266	44.38	57.5716	22.8693	22.8693	22.8693	22.8693	22.8693	22.8693	22.8693	22.8693	0.070133	0.266022	0.466747	0.113664	0.0266022	0	4.86561	5.99158	1.19108	2.31989	4.57478	3.54284	4.80668	1.5397e-05	2.29974	4.55338	1.5397e-05	2.21934	6.57171	4.50824	1.5397e-05	1.5397e-05	7.7717	7.64285	2.52971	2.44552	2.40651	2.49534	10.2337	87.2319	81.9074	64.6561
151	Urb. Luis David Flores C	47.7139	34.7688	36.6914	54.5329	45.9337	35.3462	44.4315	57.3669	20.1713	20.1713	20.1713	20.1713	20.1713	20.1713	20.1713	20.1713	0.0544747	0.303502	0.418288	0.120623	0.0311284	0	1.93111	5.78643	7.73411	12.2419	9.18532	3.77847	4.82357	1.5397e-05	1.81102	7.26965	5.43399	12.5388	13.7631	3.59223	5.49482	1.5397e-05	2.04447	4.07291	10.2428	11.8737	3.90782	3.95208	4.01566	87.2319	81.9074	64.6561
152	Urb. Niza	46.7455	32.5584	35.4025	52.6874	43.432	34.0632	43.433	56.8417	3.46912	3.46912	3.46912	3.46912	3.46912	3.46912	3.46912	3.46912	0.0496747	0.118865	0.300414	0.371969	0.0118273	0.246248	29.6837	60.6301	17.9159	48.0638	17.6444	26.8687	35.9198	0.448069	26.6974	60.7353	18.3544	48.1048	16.3099	26.0847	38.8558	1.5397e-05	33.4325	60.8554	17.4849	48.1988	19.2963	27.9261	32.5737	87.2319	81.9074	64.6561
153	Urb. Nueva Esperanza	44.3872	27.8987	32.2657	48.6282	38.0128	30.3409	40.6366	54.7918	16.6712	16.6712	16.6712	16.6712	16.6712	16.6712	16.6712	16.6712	0.06	0.269091	0.387273	0.176364	0.0272727	0	10.627	22.8483	13.9578	15.3872	6.86028	13.9383	17.5927	1.5397e-05	10.2243	20.3724	20.1703	19.9252	6.5734	20.1641	16.9751	1.5397e-05	10.9887	25.4135	7.2289	10.5843	7.16386	7.24291	18.2895	87.2319	81.9074	64.6561
154	Urb. San Diego	45.2759	29.5681	33.4364	50.1037	39.9821	31.811	41.7292	55.6517	2.1065	2.1065	2.1065	2.1065	2.1065	2.1065	2.1065	2.1065	0.0494071	0.148221	0.389328	0.296443	0.00592885	1.80245	5.34363	12.4091	5.28324	3.48702	0	10.7353	5.38188	3.29735	1.5397e-05	6.52681	6.4287	1.5397e-05	1.5397e-05	13.181	3.28524	1.5397e-05	11.7425	19.4228	3.88088	7.62961	1.5397e-05	7.83306	7.8983	87.2319	81.9074	64.6561
155	Urb. Torre Molinos	44.5467	28.1262	32.4841	48.8594	38.2996	30.6951	40.8834	55.0423	0.9	0.9	0.9	0.9	0.9	0.9	0.9	0.9	0.0357143	0.107143	0.196429	0.508929	0.00892857	0	37.2596	58.5692	7.12131	43.5247	7.80577	22.521	36.3425	1.5397e-05	58.1072	28.0675	1.5397e-05	41.0635	14.9211	28.7223	27.7709	1.5397e-05	15.2308	91.0667	14.7706	45.9842	1.5397e-05	15.5933	45.2371	87.2319	81.9074	64.6561
156	Valle Esther	43.1918	25.7844	30.6912	46.7307	35.4742	28.2811	39.1119	53.5233	24.7077	24.7077	24.7077	24.7077	24.7077	24.7077	24.7077	24.7077	0.0739514	0.301766	0.44415	0.118543	0.0348786	0	9.50158	10.0655	4.71543	9.07073	4.52015	3.31855	3.89186	1.5397e-05	10.0414	11.1965	5.01041	8.51845	5.77298	4.21161	5.73075	1.5397e-05	8.91099	8.87653	4.39814	9.65786	3.21279	2.39094	1.98086	87.2319	81.9074	64.6561
157	Valles del Rodeo	44.7597	27.3108	32.7032	48.4632	37.731	31.962	41.7259	56.4725	40.7998	40.7998	40.7998	40.7998	40.7998	40.7998	40.7998	40.7998	0.0729304	0.321945	0.444809	0.0689882	0.0400788	0	5.37053	9.32879	7.30715	7.08857	3.80772	4.56777	7.32494	1.5397e-05	3.73917	11.139	3.67677	4.79956	3.54198	2.43071	6.18195	1.5397e-05	7.29023	7.22617	11.6258	9.73685	4.11565	7.03942	8.65958	87.2319	81.9074	64.6561
158	Viejo Escobal	45.4348	29.8839	33.6496	50.3783	40.3478	32.0628	41.9259	55.7932	22.1162	22.1162	22.1162	22.1162	22.1162	22.1162	22.1162	22.1162	0.0692149	0.228306	0.405992	0.193182	0.018595	0.901224	35.0487	54.5937	15.069	47.5902	16.3965	32.0363	28.0969	1.5397e-05	32.9142	53.2563	11.9319	41.2684	21.209	36.101	33.8337	1.88535	37.5018	56.1876	18.5015	54.5327	11.2948	27.6653	21.8222	87.2319	81.9074	64.6561
159	Villa Camila	44.1842	27.5256	32.0044	48.3055	37.5588	30.0281	40.4076	54.6164	5.66245	5.66245	5.66245	5.66245	5.66245	5.66245	5.66245	5.66245	0.0421512	0.107558	0.347384	0.367733	0.0116279	1.33307	46.3767	60.2823	18.1047	50.3948	13.1979	27.5301	33.8438	1.5397e-05	45.2881	54.3756	18.6563	37.3655	18.962	23.9002	45.0568	2.99465	46.9539	67.0746	17.028	66.6566	5.8897	31.6343	19.7403	87.2319	81.9074	64.6561
160	Villa de las Americas	46.9757	30.8398	35.6182	51.755	42.1034	36.1085	44.7606	59.253	26.8984	26.8984	26.8984	26.8984	26.8984	26.8984	26.8984	26.8984	0.0727226	0.292166	0.432253	0.112529	0.0477163	0	5.34197	5.77408	1.19567	4.47111	1.40817	3.82722	2.6547	1.5397e-05	5.14771	7.41878	0.918661	6.81823	1.35588	5.53649	2.78435	1.5397e-05	5.54578	3.99651	1.49663	1.95059	1.4642	1.9862	2.51635	87.2319	81.9074	64.6561
161	Villa de los Tejares	47.6263	34.4531	36.5707	54.2931	45.6073	35.3228	44.4006	57.4382	24.0335	24.0335	24.0335	24.0335	24.0335	24.0335	24.0335	24.0335	0.0686869	0.306566	0.431818	0.10404	0.0277778	0	2.45264	4.86545	2.4226	10.4526	5.64493	4.32674	5.3559	1.5397e-05	1.5397e-05	5.52916	1.5397e-05	9.92389	7.1189	2.739	6.45654	1.5397e-05	5.1819	4.11303	5.14709	11.0174	3.98295	6.07684	4.11402	87.2319	81.9074	64.6561
162	Villas de San Diego	45.1943	29.4129	33.3324	49.9709	39.7932	31.6814	41.6341	55.5795	10.2564	10.2564	10.2564	10.2564	10.2564	10.2564	10.2564	10.2564	0.025	0.2	0.175	0.4	0.025	0	82.6836	41.5765	20.8622	20.456	103.495	21.7508	44.1268	1.5397e-05	73.5576	74.1432	1.5397e-05	1.5397e-05	75.0492	1.5397e-05	1.5397e-05	1.5397e-05	96.9787	1.5397e-05	50.8532	46.6099	140.061	49.912	106.211	87.2319	81.9074	64.6561
163	Virgilio Barco	47.8865	35.377	36.9338	54.9966	46.5624	35.4121	44.5087	57.2451	40.191	40.191	40.191	40.191	40.191	40.191	40.191	40.191	0.0748325	0.308451	0.435592	0.0714818	0.0517498	0.183384	6.01772	6.88405	3.07186	9.5651	2.09248	1.95812	5.77731	0.3616	5.69684	7.43849	2.46653	8.68429	2.37819	1.74474	7.43209	1.5397e-05	6.32258	6.27702	3.69069	10.4559	1.78476	2.17162	4.03316	87.2319	81.9074	64.6561
164	Zona Franca	47.2764	33.6122	36.1028	53.608	44.6727	34.8895	44.0583	57.2901	7.43688	7.43688	7.43688	7.43688	7.43688	7.43688	7.43688	7.43688	0.0221893	0.0857988	0.288462	0.409763	0.00739645	0	18.6834	18.5916	11.1556	8.57602	1.22505	2.55795	3.87461	1.5397e-05	16.0485	16.0801	11.3219	9.13442	1.5397e-05	4.70905	2.34221	1.5397e-05	22.077	21.775	11.1135	7.97402	2.67569	1.5397e-05	5.88522	87.2319	81.9074	64.6561
165	Zulima	45.8778	30.5081	34.2358	50.9942	41.1622	32.9653	42.5635	56.4306	5.10598	5.10598	5.10598	5.10598	5.10598	5.10598	5.10598	5.10598	0.0447967	0.149322	0.322996	0.348036	0.0140133	0.383313	16.8039	33.8035	7.21071	31.7876	7.44124	17.5153	17.2274	0.681726	16.1052	31.1849	8.20429	36.4855	8.13876	18.4403	19.823	1.5397e-05	17.9392	37.586	6.06461	26.0843	6.65287	16.5619	14.185	87.2319	81.9074	64.6561
166	La Primavera (7)	47.3151	30.7129	36.0477	51.8568	42.2015	37.2816	45.5604	60.3722	35.9949	35.9949	35.9949	35.9949	35.9949	35.9949	35.9949	35.9949	0.0713908	0.347435	0.391856	0.0787943	0.0602856	1.51947	11.0697	21.0631	8.50636	17.2382	9.26944	8.92355	12.0257	2.03965	10.0695	17.0597	10.9581	19.684	12.5971	7.92315	15.0271	1.00133	12.0059	24.9032	6.00209	14.7046	5.86365	9.86224	8.968	87.2319	81.9074	64.6561
167	Tucunare	47.7322	30.8381	36.5661	52.1442	42.5609	38.4787	46.3841	61.4365	31.2167	31.2167	31.2167	31.2167	31.2167	31.2167	31.2167	31.2167	0.0733945	0.311664	0.431717	0.0990826	0.0408912	0.969068	12.7835	23.0285	10.9857	16.2111	8.98474	8.75301	8.52522	1.41148	11.1986	21.8359	13.9067	17.127	11.4633	11.0372	12.438	0.499568	14.4413	24.2721	7.85585	15.2432	6.33857	6.32602	4.37204	87.2319	81.9074	64.6561
168	El Progreso	47.0432	30.4769	35.6906	51.5705	41.8347	36.6127	45.0878	59.8282	42.3069	42.3069	42.3069	42.3069	42.3069	42.3069	42.3069	42.3069	0.0750408	0.345188	0.413377	0.0541599	0.0528548	0.973326	9.6786	15.3921	8.95786	14.3808	8.31078	2.51971	6.40117	1.32995	5.9078	15.6743	11.0269	14.6798	8.76726	3.21096	4.56208	0.631975	13.3023	15.0875	6.9396	14.0591	7.8628	1.85024	8.16498	87.2319	81.9074	64.6561
169	Nueva Colombia	47.2232	31.6301	35.9559	52.3655	42.933	36.2705	44.9065	59.165	54.3505	54.3505	54.3505	54.3505	54.3505	54.3505	54.3505	54.3505	0.0734214	0.389134	0.38326	0.0323054	0.0455213	0	6.20325	2.32152	3.1014	5.9574	2.90007	5.25945	4.64321	1.5397e-05	7.77885	3.10609	6.17073	1.49328	5.73186	4.50518	6.21335	1.5397e-05	4.60382	1.52742	1.5397e-05	10.3071	1.5397e-05	5.962	3.06248	87.2319	81.9074	64.6561
170	Motilones	47.6986	30.9423	36.5251	52.1896	42.6322	38.2885	46.2651	61.2416	24.5875	24.5875	24.5875	24.5875	24.5875	24.5875	24.5875	24.5875	0.0723469	0.302168	0.446482	0.113199	0.0350704	0.622489	17.319	20.9194	10.6179	21.9933	8.4115	10.0292	9.66243	0.538946	16.6656	19.1676	10.0435	23.4549	9.47796	10.6925	10.8163	0.712459	18.0408	22.797	11.2519	20.4703	7.30581	9.35058	8.47784	87.2319	81.9074	64.6561
171	Trigal del Norte	47.6513	34.5795	36.6081	54.3874	45.7323	35.3009	44.3911	57.3829	17.9429	17.9429	17.9429	17.9429	17.9429	17.9429	17.9429	17.9429	0.0616925	0.225452	0.469154	0.166182	0.0221253	0.301342	20.0224	28.5591	8.94538	30.5463	15.3973	15.666	12.1332	1.5397e-05	19.9276	29.1857	8.51992	28.9488	15.6601	16.943	13.8826	0.646874	20.0627	27.7948	9.39283	32.3669	15.0607	14.1872	10.1099	87.2319	81.9074	64.6561
172	Simon Bolivar	47.2311	32.8894	36.0168	53.1444	44.0254	35.306	44.3092	57.8903	43.9338	43.9338	43.9338	43.9338	43.9338	43.9338	43.9338	43.9338	0.0756831	0.342638	0.418518	0.0607431	0.0497346	1.40502	7.9907	9.9223	4.35714	10.966	8.4985	5.63016	6.93415	1.58886	6.25618	7.77289	4.24259	10.1842	8.82856	5.33306	8.55457	1.21213	9.74782	12.0964	4.45131	11.7273	8.10751	5.9014	5.21202	87.2319	81.9074	64.6561
173	Cumbres del Norte	47.9142	35.4647	36.9713	55.0627	46.6496	35.4317	44.5259	57.2372	55.476	55.476	55.476	55.476	55.476	55.476	55.476	55.476	0.0416667	0.283333	0.391667	0.116667	0.0416667	8.33689	8.33126	24.8936	24.8379	81.1825	23.9291	40.3619	40.9156	1.5397e-05	1.5397e-05	16.1343	32.1242	95.3429	30.997	1.5397e-05	16.1044	16.8964	17.0485	33.9429	16.8412	66.3254	16.3177	81.4799	65.4385	87.2319	81.9074	64.6561
174	Crispin Duran	47.0953	32.0446	35.8133	52.553	43.217	35.544	44.4293	58.3663	57.6945	57.6945	57.6945	57.6945	57.6945	57.6945	57.6945	57.6945	0.0693036	0.355646	0.413117	0.0422583	0.0395538	0	2.49383	5.33462	4.63089	7.5146	4.00449	2.77274	2.8574	1.5397e-05	2.10849	6.35943	2.79807	7.50966	3.95891	2.06683	4.25288	1.5397e-05	2.88314	4.29057	6.52507	7.51246	4.04816	3.48282	1.43981	87.2319	81.9074	64.6561
175	La Hermita	47.2625	32.1695	36.0274	52.7178	43.4249	35.969	44.729	58.7205	37.4934	37.4934	37.4934	37.4934	37.4934	37.4934	37.4934	37.4934	0.0810858	0.342907	0.42014	0.062697	0.0590193	1.36888	8.53567	7.48234	4.07453	11.0394	5.91176	4.48304	4.7017	0.999675	9.87654	7.87767	3.27674	10.0378	6.33128	3.53252	5.5311	1.76086	7.08146	7.0459	4.9292	12.0938	5.45292	5.49387	3.81192	87.2319	81.9074	64.6561
176	Camilo Daza	47.1864	32.2051	35.9343	52.6993	43.4043	35.7069	44.5499	58.4716	46.405	46.405	46.405	46.405	46.405	46.405	46.405	46.405	0.075663	0.367005	0.378315	0.0530421	0.0553822	0.407376	10.9877	14.1841	6.07327	10.1894	5.3668	7.07359	9.64876	1.5397e-05	12.7305	16.6819	4.73381	10.7688	7.46	5.4027	10.2947	0.81841	9.09478	11.5081	7.4217	9.54653	3.13437	8.74459	8.8984	87.2319	81.9074	64.6561
177	Buenos Aires	47.2917	31.7446	36.0476	52.4733	43.0818	36.3916	44.9965	59.2367	26.5953	26.5953	26.5953	26.5953	26.5953	26.5953	26.5953	26.5953	0.0740312	0.333912	0.438211	0.0830923	0.047619	0.901515	7.35932	9.31623	2.86207	10.3021	2.98165	4.76352	3.19416	0.705973	8.03252	10.4446	2.43033	11.0346	3.05497	5.48618	3.45507	1.10172	6.62971	8.08379	3.3122	9.47959	2.89112	3.97795	2.90396	87.2319	81.9074	64.6561
178	Aeropuerto	47.6985	34.6718	36.6687	54.4668	45.8457	35.3728	44.4448	57.4258	18.4354	18.4354	18.4354	18.4354	18.4354	18.4354	18.4354	18.4354	0.0657436	0.262074	0.42632	0.161094	0.0328718	0.917464	18.7145	28.628	9.43987	26.7554	10.6911	10.5372	12.3547	0.584743	16.8185	27.7509	9.57348	25.8576	12.0371	10.7586	13.0521	1.27839	20.7884	29.5695	9.27961	27.7077	9.20207	10.2734	11.5602	87.2319	81.9074	64.6561
179	Vegas del Rio	47.2286	33.7113	36.0579	53.6531	44.7315	34.6782	43.915	57.0639	5.42986	5.42986	5.42986	5.42986	5.42986	5.42986	5.42986	5.42986	0.0656109	0.156109	0.352941	0.25905	0.010181	0	25.6114	56.4507	6.36991	36.4941	6.26139	8.49746	16.0969	1.5397e-05	27.0347	58.1301	3.8256	38.1152	9.40412	13.6342	15.6938	1.5397e-05	23.4602	53.7965	9.34365	34.4358	2.31309	2.30668	16.1999	87.2319	81.9074	64.6561
180	Santa Helena	46.4255	31.7683	34.9735	52.0478	42.5578	33.7043	43.1394	56.7351	8.25029	8.25029	8.25029	8.25029	8.25029	8.25029	8.25029	8.25029	0.0518084	0.125122	0.286413	0.383187	0.0175953	0	8.24948	22.1793	4.88602	17.2029	7.53728	3.33669	12.3946	1.5397e-05	3.08055	26.0573	4.53871	16.7505	6.22249	6.19047	15.2919	1.5397e-05	14.2369	17.7156	5.30392	17.7293	9.07447	1.5397e-05	9.02942	87.2319	81.9074	64.6561
181	Zona Industrial	46.1788	30.6	34.6086	51.199	41.4201	33.8213	43.1721	57.2044	11.289	11.289	11.289	11.289	11.289	11.289	11.289	11.289	0.0368921	0.15204	0.287311	0.343208	0.019005	0	7.32734	16.0546	2.90777	6.31247	2.91114	2.43684	3.89239	1.5397e-05	6.21213	9.75219	2.6478	3.55596	3.52624	0.891446	5.32874	1.5397e-05	8.65469	23.6813	3.20942	9.65076	2.15315	4.29823	2.14407	87.2319	81.9074	64.6561
182	Carlos Garcia Lozada	46.3534	30.3963	34.8285	51.1708	41.3374	34.5345	43.6457	57.9262	31.7941	31.7941	31.7941	31.7941	31.7941	31.7941	31.7941	31.7941	0.0815047	0.329154	0.451411	0.0736677	0.0360502	1.53643	9.102	4.48207	10.4236	0	0	2.96344	3.01377	1.5397e-05	14.9301	5.89806	11.7375	1.5397e-05	1.5397e-05	2.93563	5.9417	3.10146	3.07987	3.03187	9.05607	1.5397e-05	1.5397e-05	2.9938	1.5397e-05	87.2319	81.9074	64.6561
183	Nina Ceci	47.0443	29.9524	35.6747	51.2532	41.3912	37.0297	45.3606	60.3877	26.9373	26.9373	26.9373	26.9373	26.9373	26.9373	26.9373	26.9373	0.0696562	0.316023	0.428571	0.10794	0.0334988	0.329952	17.7317	25.0222	9.4639	19	7.6906	13.5301	9.38361	1.5397e-05	17.8243	24.7751	10.4594	21.8158	8.10915	15.0631	8.5092	0.677032	17.6233	25.2874	8.39593	16.028	7.24637	11.9042	10.2882	87.2319	81.9074	64.6561
184	13 de Mayo	45.9878	28.7915	34.301	49.9988	39.7417	34.6302	43.6384	58.4996	46.4083	46.4083	46.4083	46.4083	46.4083	46.4083	46.4083	46.4083	0.0711447	0.339428	0.416932	0.0639905	0.0425278	0.82077	5.7171	5.69546	6.10876	12.5974	4.22478	7.1493	6.92491	0.80003	8.57569	5.45966	10.8684	12.9202	2.92009	7.62782	4.6968	0.845796	2.5537	5.91635	0.852089	12.2167	5.64637	6.6032	9.30077	87.2319	81.9074	64.6561
185	Divina Pastora	44.3964	26.8201	32.2367	47.9778	37.0908	31.224	41.1888	55.9352	36.7349	36.7349	36.7349	36.7349	36.7349	36.7349	36.7349	36.7349	0.0765799	0.334758	0.422119	0.0711896	0.0505576	0.184338	7.32412	16.3561	6.33851	12.2122	6.4698	8.95515	7.45602	0.36078	6.40995	15.5662	6.32182	11.7644	5.78267	8.03037	10.6099	1.5397e-05	8.28799	17.178	6.36579	12.6726	7.1991	9.93092	4.12482	87.2319	81.9074	64.6561
186	Belen	43.7404	25.9423	31.3832	47.1086	35.9384	29.8623	40.2104	54.9411	26.7045	26.7045	26.7045	26.7045	26.7045	26.7045	26.7045	26.7045	0.0718452	0.309936	0.433307	0.108594	0.0404433	0.536588	16.2843	20.1868	5.46089	13.0977	7.79721	8.93442	6.833	0.348274	16.1439	20.575	4.99283	13.3955	8.56721	8.87803	8.20178	0.737292	16.4694	19.8249	5.96994	12.8021	7.01047	9.02041	5.4231	87.2319	81.9074	64.6561
187	San Gerardo	47.4836	34.2971	36.3858	54.1258	45.3871	35.0024	44.1692	57.1903	41.4332	41.4332	41.4332	41.4332	41.4332	41.4332	41.4332	41.4332	0.0748792	0.366546	0.391304	0.0640097	0.0567633	0	5.20758	5.16963	2.85979	7.89356	2.23297	3.3994	1.14361	1.5397e-05	3.48683	6.91688	2.29282	5.67719	2.23853	4.57457	1.15245	1.5397e-05	6.87132	3.41453	3.40343	10.0451	2.21769	2.23314	1.125	87.2319	81.9074	64.6561
188	Guaimaral	45.0504	28.8295	33.1485	49.5512	39.2	31.728	41.6244	55.7863	9.78251	9.78251	9.78251	9.78251	9.78251	9.78251	9.78251	9.78251	0.0571669	0.175074	0.364649	0.317781	0.0184952	1.71694	22.4819	57.0901	17.3292	33.4794	16.3655	22.4705	21.6005	2.51301	20.9327	55.321	18.3705	34.1792	17.0892	26.0272	23.0872	0.763692	24.4596	59.5176	16.2541	32.8161	15.607	18.3992	20.0385	87.2319	81.9074	64.6561
189	Hacaritama	44.4068	27.8819	32.2968	48.6327	38.0162	30.4415	40.6919	54.8708	7.33258	7.33258	7.33258	7.33258	7.33258	7.33258	7.33258	7.33258	0.034188	0.102564	0.260684	0.303419	0.0213675	3.83191	34.1469	109.364	11.233	71.0071	52.8108	98.4982	60.4851	1.5397e-05	21.7226	93.487	7.11139	85.4068	42.9625	115.997	79.3737	8.00322	47.435	125.971	15.6502	54.8726	63.2794	78.6793	39.1879	87.2319	81.9074	64.6561
190	Versalles	44.6119	28.2853	32.5902	48.9975	38.4484	30.818	40.9697	55.1037	5.66802	5.66802	5.66802	5.66802	5.66802	5.66802	5.66802	5.66802	0.0242915	0.117409	0.222672	0.380567	0.0242915	0	41.0212	34.2439	0	13.7277	0	6.90489	10.2406	1.5397e-05	37.207	31.2045	1.5397e-05	12.6123	1.5397e-05	6.29705	18.6293	1.5397e-05	45.7887	38.1018	1.5397e-05	15.1781	1.5397e-05	7.71616	1.5397e-05	87.2319	81.9074	64.6561
191	Megabarrio del Este	46.2534	31.5663	34.7454	51.835	42.3009	33.304	42.8628	56.4364	2.65245	2.65245	2.65245	2.65245	2.65245	2.65245	2.65245	2.65245	0.0268562	0.115324	0.25158	0.378357	0.00789889	0	8.46242	7.49993	1.02817	5.414	2.01942	5.2087	4.91973	1.5397e-05	11.8604	6.97692	0.627055	6.99178	1.87666	4.51971	5.16258	1.5397e-05	4.4559	8.14045	1.52171	3.62657	2.19288	6.03209	4.66265	87.2319	81.9074	64.6561
192	Urb. Nuevo Escobal	45.6797	30.3705	33.976	50.8037	40.9185	32.4437	42.2161	56.0019	13.6349	13.6349	13.6349	13.6349	13.6349	13.6349	13.6349	13.6349	0.0553715	0.166115	0.402272	0.268812	0.0146711	0	11.2001	19.031	12.3108	23.8595	12.1421	10.3879	17.3319	1.5397e-05	7.61893	16.018	15.0679	24.2893	10.8361	8.41699	16.6652	1.5397e-05	15.5631	22.7663	9.05597	23.5	13.7583	12.8165	18.2776	87.2319	81.9074	64.6561
193	Urb. Santillana	44.5458	28.1888	32.4774	48.893	38.3551	30.6181	40.8399	54.9635	2.5859	2.5859	2.5859	2.5859	2.5859	2.5859	2.5859	2.5859	0.0330368	0.152478	0.289708	0.355781	0.0101652	0	11.3782	7.99239	1.14314	7.88649	0	2.30224	3.48942	1.5397e-05	12.4518	8.40565	1.5397e-05	6.29566	1.5397e-05	1.5397e-05	2.12409	1.5397e-05	10.0951	7.53241	2.55123	9.78503	1.5397e-05	5.06827	5.18555	87.2319	81.9074	64.6561
194	Santa Clara	44.1752	27.5038	31.986	48.2894	37.5608	29.9851	40.37	54.5794	22.774	22.774	22.774	22.774	22.774	22.774	22.774	22.774	0.0651844	0.319353	0.405255	0.117231	0.0389085	0.484132	4.32555	6.22397	4.77785	6.58061	3.72133	5.21092	4.31209	1.5397e-05	6.56889	5.62493	3.7174	5.52279	4.53758	5.57232	5.62909	0.980665	1.96106	6.82352	5.86038	7.66231	2.85021	4.80774	2.91746	87.2319	81.9074	64.6561
195	Siglo XXI	43.8408	26.9187	31.5473	47.7598	36.8386	29.4128	39.9457	54.2262	13.6919	13.6919	13.6919	13.6919	13.6919	13.6919	13.6919	13.6919	0.0570229	0.200105	0.432919	0.235963	0.0166171	0	11.7449	20.1313	5.92561	20.129	7.19564	9.32423	8.53901	1.5397e-05	11.9431	22.2542	6.84622	19.1059	7.23024	6.98042	9.24977	1.5397e-05	11.5817	17.7214	4.84469	21.4515	7.19356	12.1815	7.73642	87.2319	81.9074	64.6561
196	Luis Perez Hernandez	43.0556	25.5218	30.5094	46.4974	35.1599	28.0589	38.9465	53.3946	53.2584	53.2584	53.2584	53.2584	53.2584	53.2584	53.2584	53.2584	0.0314607	0.126966	0.261798	0.405618	0.00449438	0	28.3731	28.5941	5.95299	46.7611	6.77597	17.0831	20.4206	1.5397e-05	19.8061	27.5779	7.26669	44.1828	3.58153	9.38559	32.0543	1.5397e-05	38.3196	29.6957	4.34906	49.7512	10.5053	25.916	6.66252	87.2319	81.9074	64.6561
197	San Mateo	41.7598	23.4389	28.8106	44.5623	32.5853	25.6532	37.1793	51.7932	23.3196	23.3196	23.3196	23.3196	23.3196	23.3196	23.3196	23.3196	0.0687301	0.294948	0.436277	0.128129	0.0339099	1.23218	20.5963	30.5979	12.2881	26.6217	12.2914	15.1138	16.4886	0.808723	14.9655	27.663	11.9637	25.0977	17.2255	13.139	18.6414	1.66504	26.4423	33.6766	12.6859	28.1669	7.31852	17.1684	14.3466	87.2319	81.9074	64.6561
198	Santa Teresita	42.3573	24.4128	29.5998	45.4663	33.7919	26.7637	37.9985	52.5343	30.11	30.11	30.11	30.11	30.11	30.11	30.11	30.11	0.0670671	0.286286	0.485485	0.0850851	0.031031	1.86142	21.2459	23.7834	16.3226	20.734	15.41	12.7599	18.2336	3.42762	22.2515	25.3832	15.0775	23.3377	11.7654	11.8357	25.2981	1.5397e-05	20.0859	21.9242	17.787	17.681	19.6717	13.8348	9.90691	87.2319	81.9074	64.6561
199	Barrio Blanco	40.4823	21.4641	27.1316	42.6974	30.113	23.2081	35.3988	50.1222	3.91082	3.91082	3.91082	3.91082	3.91082	3.91082	3.91082	3.91082	0.0349968	0.0972132	0.255347	0.397926	0.0226831	1.52747	29.2208	69.4878	22.9304	59.322	13.6321	41.0019	35.1861	1.5397e-05	30.7088	54.1756	19.9652	59.5827	15.4214	45.283	39.794	3.65992	27.8519	91.4357	27.3567	59.7057	11.499	36.0159	29.8443	87.2319	81.9074	64.6561
200	Latino	40.5184	21.4998	27.173	42.7371	30.1704	23.2771	35.4485	50.1777	8.33547	8.33547	8.33547	8.33547	8.33547	8.33547	8.33547	8.33547	0.037234	0.119681	0.393617	0.276596	1.5397e-05	4.31258	51.2643	61.8115	33.8436	90.741	24.1895	51.718	46.572	1.5397e-05	38.1628	84.5983	33.6975	68.6525	17.5754	59.4524	45.7839	8.88722	65.1867	38.9512	34.4671	113.597	31.1223	44.2236	48.2719	87.2319	81.9074	64.6561
201	Atalaya I Etapa	47.9915	30.9583	36.8878	52.3477	42.8206	39.1769	46.877	62.0568	13.4498	13.4498	13.4498	13.4498	13.4498	13.4498	13.4498	13.4498	0.0616327	0.249054	0.426203	0.204181	0.0198234	1.25038	18.2497	38.7056	12.7985	25.3762	14.8374	17.7078	16.1026	1.80417	18.1397	38.5215	12.6221	23.3179	14.699	21.1422	16.8057	0.652829	18.3938	38.9603	13.0116	27.628	15.0173	14.072	15.4098	87.2319	81.9074	64.6561
202	Belisario Betancourt	46.9138	29.8481	35.4959	51.1163	41.2141	36.684	45.1035	60.0801	32.9629	32.9629	32.9629	32.9629	32.9629	32.9629	32.9629	32.9629	0.0730134	0.33454	0.409441	0.081668	0.0533438	0	5.69069	10.3965	5.18595	8.0734	2.50369	6.16405	4.72688	1.5397e-05	5.98867	11.3138	5.02973	6.71321	3.43949	5.28725	5.65069	1.5397e-05	5.36444	9.4034	5.34058	9.47777	1.51103	7.05905	3.73912	87.2319	81.9074	64.6561
203	Antonia Santos	47.2978	30.3802	36.0024	51.6386	41.9056	37.4808	45.68	60.6594	35.416	35.416	35.416	35.416	35.416	35.416	35.416	35.416	0.0700424	0.331972	0.41877	0.0727996	0.0572641	0.155163	8.12605	12.8395	4.1368	9.93482	5.37459	5.47869	5.4503	0.0995782	7.16537	14.0697	3.89228	10.1936	4.99083	5.96731	6.13765	0.215263	9.18053	11.4786	4.40852	9.6412	5.79185	4.93927	4.694	87.2319	81.9074	64.6561
204	Cerro Pico	47.3569	30.6312	36.0889	51.827	42.1587	37.4819	45.6905	60.5835	56.3616	56.3616	56.3616	56.3616	56.3616	56.3616	56.3616	56.3616	0.0738007	0.391144	0.357934	0.0332103	0.0701107	0	18.9756	26.6458	3.81587	0	14.4534	7.38105	3.77633	1.5397e-05	31.6445	16.093	1.5397e-05	1.5397e-05	15.2283	7.81154	1.5397e-05	1.5397e-05	7.25657	36.0906	7.25953	1.5397e-05	13.7412	6.98061	7.11532	87.2319	81.9074	64.6561
205	Megabarrio Los Arrayanes	46.0234	29.0004	34.3517	50.1433	39.9485	34.5801	43.6086	58.3838	44.6732	44.6732	44.6732	44.6732	44.6732	44.6732	44.6732	44.6732	0.0629412	0.291569	0.424706	0.123922	0.0294118	0	7.95518	12.5638	2.71227	9.93309	7.70037	7.0864	5.69946	1.5397e-05	6.88198	11.2524	2.51917	8.90514	7.24589	7.24585	5.89275	1.5397e-05	9.18563	14.0632	2.939	11.0878	8.21737	6.90741	5.47216	87.2319	81.9074	64.6561
206	Los Laureles	47.1585	32.2921	35.9027	52.7391	43.4703	35.5544	44.4497	58.2997	17.858	17.858	17.858	17.858	17.858	17.858	17.858	17.858	0.0700389	0.322957	0.406615	0.118677	0.0252918	3.72881	24.0845	9.18151	5.46248	23.3575	7.22562	5.47089	5.49693	7.21816	25.0686	10.65	7.00642	27.7823	6.96019	3.55516	7.12982	1.5397e-05	22.7405	7.53693	3.72778	18.5408	7.43504	7.40286	3.69519	87.2319	81.9074	64.6561
207	Quinta Bosh	42.5697	24.6051	29.9039	45.7054	34.0465	27.3211	38.369	52.9695	2.43599	2.43599	2.43599	2.43599	2.43599	2.43599	2.43599	2.43599	0.0400356	0.128114	0.271352	0.379004	0.0160142	0.343806	18.7174	40.3695	9.6588	34.2398	19.1695	26.2217	28.5455	1.5397e-05	18.882	44.858	9.17544	30.9907	24.3829	28.0851	28.5676	0.74806	18.7081	35.4687	10.2579	38.2212	13.3825	24.21	28.5651	87.2319	81.9074	64.6561
208	San Jose	42.1756	23.7793	29.3361	44.9807	33.1261	26.6637	37.8838	52.612	18.1415	18.1415	18.1415	18.1415	18.1415	18.1415	18.1415	18.1415	0.0709179	0.2505	0.461253	0.163569	0.0277381	0.249829	11.9548	15.8749	9.85133	12.4771	6.26164	5.16025	6.56253	0.482943	11.6561	18.8194	11.0716	12.5658	5.37236	5.72393	8.04581	1.5397e-05	12.2989	12.7768	8.58869	12.3782	7.20569	4.5652	5.00791	87.2319	81.9074	64.6561
209	Morelly	41.8415	23.545	28.9134	44.6655	32.7249	25.8218	37.3018	51.914	42.8039	42.8039	42.8039	42.8039	42.8039	42.8039	42.8039	42.8039	0.0685484	0.349462	0.448925	0.0604839	0.0430108	0	3.86893	10.2459	0	7.51076	0	3.81182	3.86132	1.5397e-05	7.87442	13.049	1.5397e-05	7.61976	1.5397e-05	2.61538	7.90962	1.5397e-05	1.5397e-05	7.47592	1.5397e-05	7.35232	1.5397e-05	4.86348	1.5397e-05	87.2319	81.9074	64.6561
210	212	47.8437	35.2715	36.8745	54.909	46.443	35.3582	44.4661	57.2267	12.8237	12.8237	12.8237	12.8237	12.8237	12.8237	12.8237	12.8237	1.5397e-05	1.5397e-05	1.5397e-05	1.5397e-05	1.5397e-05	0	0	0	0	0	0	0	0	1.5397e-05	1.5397e-05	1.5397e-05	1.5397e-05	1.5397e-05	1.5397e-05	1.5397e-05	1.5397e-05	1.5397e-05	1.5397e-05	1.5397e-05	1.5397e-05	1.5397e-05	1.5397e-05	1.5397e-05	1.5397e-05	87.2319	81.9074	64.6561
211	213	40.9128	22.0944	27.6988	43.3097	30.9176	24.0691	36.0187	50.7208	8.88344	8.88344	8.88344	8.88344	8.88344	8.88344	8.88344	8.88344	1.5397e-05	1.5397e-05	1.5397e-05	1.5397e-05	1.5397e-05	0	0	0	0	0	0	0	0	1.5397e-05	1.5397e-05	1.5397e-05	1.5397e-05	1.5397e-05	1.5397e-05	1.5397e-05	1.5397e-05	1.5397e-05	1.5397e-05	1.5397e-05	1.5397e-05	1.5397e-05	1.5397e-05	1.5397e-05	1.5397e-05	87.2319	81.9074	64.6561
212	214	42.6888	24.9179	30.0229	45.9357	34.4185	27.3858	38.4448	52.9456	21.2888	21.2888	21.2888	21.2888	21.2888	21.2888	21.2888	21.2888	1.5397e-05	1.5397e-05	1.5397e-05	1.5397e-05	1.5397e-05	0	0	0	0	0	0	0	0	1.5397e-05	1.5397e-05	1.5397e-05	1.5397e-05	1.5397e-05	1.5397e-05	1.5397e-05	1.5397e-05	1.5397e-05	1.5397e-05	1.5397e-05	1.5397e-05	1.5397e-05	1.5397e-05	1.5397e-05	1.5397e-05	87.2319	81.9074	64.6561
213	215	46.0216	28.9497	34.3493	50.1119	39.8975	34.61	43.6355	58.4356	26.1856	26.1856	26.1856	26.1856	26.1856	26.1856	26.1856	26.1856	1.5397e-05	1.5397e-05	1.5397e-05	1.5397e-05	1.5397e-05	0	0	0	0	0	0	0	0	1.5397e-05	1.5397e-05	1.5397e-05	1.5397e-05	1.5397e-05	1.5397e-05	1.5397e-05	1.5397e-05	1.5397e-05	1.5397e-05	1.5397e-05	1.5397e-05	1.5397e-05	1.5397e-05	1.5397e-05	1.5397e-05	87.2319	81.9074	64.6561
214	216	44.9827	27.4363	32.9852	48.6482	37.9825	32.5473	42.1377	56.9821	27.9474	27.9474	27.9474	27.9474	27.9474	27.9474	27.9474	27.9474	1.5397e-05	1.5397e-05	1.5397e-05	1.5397e-05	1.5397e-05	0	0	0	0	0	0	0	0	1.5397e-05	1.5397e-05	1.5397e-05	1.5397e-05	1.5397e-05	1.5397e-05	1.5397e-05	1.5397e-05	1.5397e-05	1.5397e-05	1.5397e-05	1.5397e-05	1.5397e-05	1.5397e-05	1.5397e-05	1.5397e-05	87.2319	81.9074	64.6561
215	217	43.9222	26.2123	31.6431	47.3783	36.3049	30.3048	40.4595	55.1829	15.3596	15.3596	15.3596	15.3596	15.3596	15.3596	15.3596	15.3596	1.5397e-05	1.5397e-05	1.5397e-05	1.5397e-05	1.5397e-05	0	0	0	0	0	0	0	0	1.5397e-05	1.5397e-05	1.5397e-05	1.5397e-05	1.5397e-05	1.5397e-05	1.5397e-05	1.5397e-05	1.5397e-05	1.5397e-05	1.5397e-05	1.5397e-05	1.5397e-05	1.5397e-05	1.5397e-05	1.5397e-05	87.2319	81.9074	64.6561
216	218	43.4663	26.1812	31.0573	47.1185	35.9723	28.8446	39.5273	53.9325	7.01596	7.01596	7.01596	7.01596	7.01596	7.01596	7.01596	7.01596	1.5397e-05	1.5397e-05	1.5397e-05	1.5397e-05	1.5397e-05	0	0	0	0	0	0	0	0	1.5397e-05	1.5397e-05	1.5397e-05	1.5397e-05	1.5397e-05	1.5397e-05	1.5397e-05	1.5397e-05	1.5397e-05	1.5397e-05	1.5397e-05	1.5397e-05	1.5397e-05	1.5397e-05	1.5397e-05	1.5397e-05	87.2319	81.9074	64.6561
217	219	47.203	30.2097	35.8746	51.4866	41.7014	37.3137	45.5672	60.5662	33.9467	33.9467	33.9467	33.9467	33.9467	33.9467	33.9467	33.9467	1.5397e-05	1.5397e-05	1.5397e-05	1.5397e-05	1.5397e-05	0	0	0	0	0	0	0	0	1.5397e-05	1.5397e-05	1.5397e-05	1.5397e-05	1.5397e-05	1.5397e-05	1.5397e-05	1.5397e-05	1.5397e-05	1.5397e-05	1.5397e-05	1.5397e-05	1.5397e-05	1.5397e-05	1.5397e-05	1.5397e-05	87.2319	81.9074	64.6561
218	220	45.0043	28.9288	33.0687	49.5707	39.2502	31.4756	41.4799	55.5354	9.26722	9.26722	9.26722	9.26722	9.26722	9.26722	9.26722	9.26722	1.5397e-05	1.5397e-05	1.5397e-05	1.5397e-05	1.5397e-05	0	0	0	0	0	0	0	0	1.5397e-05	1.5397e-05	1.5397e-05	1.5397e-05	1.5397e-05	1.5397e-05	1.5397e-05	1.5397e-05	1.5397e-05	1.5397e-05	1.5397e-05	1.5397e-05	1.5397e-05	1.5397e-05	1.5397e-05	1.5397e-05	87.2319	81.9074	64.6561
219	221	45.5623	29.2756	33.7801	50.0674	39.9312	32.9161	42.4861	56.782	3.83404	3.83404	3.83404	3.83404	3.83404	3.83404	3.83404	3.83404	1.5397e-05	1.5397e-05	1.5397e-05	1.5397e-05	1.5397e-05	0	0	0	0	0	0	0	0	1.5397e-05	1.5397e-05	1.5397e-05	1.5397e-05	1.5397e-05	1.5397e-05	1.5397e-05	1.5397e-05	1.5397e-05	1.5397e-05	1.5397e-05	1.5397e-05	1.5397e-05	1.5397e-05	1.5397e-05	1.5397e-05	87.2319	81.9074	64.6561
220	222	45.7967	30.0084	34.1245	50.6537	40.6757	33.1092	42.6469	56.7159	9.78039	9.78039	9.78039	9.78039	9.78039	9.78039	9.78039	9.78039	1.5397e-05	1.5397e-05	1.5397e-05	1.5397e-05	1.5397e-05	0	0	0	0	0	0	0	0	1.5397e-05	1.5397e-05	1.5397e-05	1.5397e-05	1.5397e-05	1.5397e-05	1.5397e-05	1.5397e-05	1.5397e-05	1.5397e-05	1.5397e-05	1.5397e-05	1.5397e-05	1.5397e-05	1.5397e-05	1.5397e-05	87.2319	81.9074	64.6561
221	223	40.7449	21.8608	27.4775	43.0782	30.6144	23.717	35.767	50.4736	4.22524	4.22524	4.22524	4.22524	4.22524	4.22524	4.22524	4.22524	1.5397e-05	1.5397e-05	1.5397e-05	1.5397e-05	1.5397e-05	0	0	0	0	0	0	0	0	1.5397e-05	1.5397e-05	1.5397e-05	1.5397e-05	1.5397e-05	1.5397e-05	1.5397e-05	1.5397e-05	1.5397e-05	1.5397e-05	1.5397e-05	1.5397e-05	1.5397e-05	1.5397e-05	1.5397e-05	1.5397e-05	87.2319	81.9074	64.6561
222	224	47.391	30.8215	36.1309	51.9547	42.341	37.4208	45.6498	60.454	32.6661	32.6661	32.6661	32.6661	32.6661	32.6661	32.6661	32.6661	1.5397e-05	1.5397e-05	1.5397e-05	1.5397e-05	1.5397e-05	0	0	0	0	0	0	0	0	1.5397e-05	1.5397e-05	1.5397e-05	1.5397e-05	1.5397e-05	1.5397e-05	1.5397e-05	1.5397e-05	1.5397e-05	1.5397e-05	1.5397e-05	1.5397e-05	1.5397e-05	1.5397e-05	1.5397e-05	1.5397e-05	87.2319	81.9074	64.6561
223	225	47.6484	34.7704	36.622	54.5112	45.8889	35.1585	44.3063	57.1904	12.8237	12.8237	12.8237	12.8237	12.8237	12.8237	12.8237	12.8237	1.5397e-05	1.5397e-05	1.5397e-05	1.5397e-05	1.5397e-05	0	0	0	0	0	0	0	0	1.5397e-05	1.5397e-05	1.5397e-05	1.5397e-05	1.5397e-05	1.5397e-05	1.5397e-05	1.5397e-05	1.5397e-05	1.5397e-05	1.5397e-05	1.5397e-05	1.5397e-05	1.5397e-05	1.5397e-05	1.5397e-05	87.2319	81.9074	64.6561
224	226	47.1912	31.8956	35.9277	52.5151	43.1525	35.9566	44.7069	58.7915	56.3599	56.3599	56.3599	56.3599	56.3599	56.3599	56.3599	56.3599	1.5397e-05	1.5397e-05	1.5397e-05	1.5397e-05	1.5397e-05	0	0	0	0	0	0	0	0	1.5397e-05	1.5397e-05	1.5397e-05	1.5397e-05	1.5397e-05	1.5397e-05	1.5397e-05	1.5397e-05	1.5397e-05	1.5397e-05	1.5397e-05	1.5397e-05	1.5397e-05	1.5397e-05	1.5397e-05	1.5397e-05	87.2319	81.9074	64.6561
225	227	47.358	32.8087	36.1722	53.1538	44.0268	35.7745	44.6278	58.3548	25.7242	25.7242	25.7242	25.7242	25.7242	25.7242	25.7242	25.7242	1.5397e-05	1.5397e-05	1.5397e-05	1.5397e-05	1.5397e-05	0	0	0	0	0	0	0	0	1.5397e-05	1.5397e-05	1.5397e-05	1.5397e-05	1.5397e-05	1.5397e-05	1.5397e-05	1.5397e-05	1.5397e-05	1.5397e-05	1.5397e-05	1.5397e-05	1.5397e-05	1.5397e-05	1.5397e-05	1.5397e-05	87.2319	81.9074	64.6561
226	228	47.1447	32.4417	35.8912	52.82	43.5868	35.3944	44.3463	58.108	43.9338	43.9338	43.9338	43.9338	43.9338	43.9338	43.9338	43.9338	1.5397e-05	1.5397e-05	1.5397e-05	1.5397e-05	1.5397e-05	0	0	0	0	0	0	0	0	1.5397e-05	1.5397e-05	1.5397e-05	1.5397e-05	1.5397e-05	1.5397e-05	1.5397e-05	1.5397e-05	1.5397e-05	1.5397e-05	1.5397e-05	1.5397e-05	1.5397e-05	1.5397e-05	1.5397e-05	1.5397e-05	87.2319	81.9074	64.6561
227	229	47.3596	33.0539	36.1838	53.3063	44.2419	35.5832	44.508	58.0993	25.8989	25.8989	25.8989	25.8989	25.8989	25.8989	25.8989	25.8989	1.5397e-05	1.5397e-05	1.5397e-05	1.5397e-05	1.5397e-05	0	0	0	0	0	0	0	0	1.5397e-05	1.5397e-05	1.5397e-05	1.5397e-05	1.5397e-05	1.5397e-05	1.5397e-05	1.5397e-05	1.5397e-05	1.5397e-05	1.5397e-05	1.5397e-05	1.5397e-05	1.5397e-05	1.5397e-05	1.5397e-05	87.2319	81.9074	64.6561
228	230	47.2322	31.522	35.965	52.3056	42.8467	36.3813	44.9798	59.2963	29.9894	29.9894	29.9894	29.9894	29.9894	29.9894	29.9894	29.9894	1.5397e-05	1.5397e-05	1.5397e-05	1.5397e-05	1.5397e-05	0	0	0	0	0	0	0	0	1.5397e-05	1.5397e-05	1.5397e-05	1.5397e-05	1.5397e-05	1.5397e-05	1.5397e-05	1.5397e-05	1.5397e-05	1.5397e-05	1.5397e-05	1.5397e-05	1.5397e-05	1.5397e-05	1.5397e-05	1.5397e-05	87.2319	81.9074	64.6561
229	231	47.2794	32.831	36.0773	53.1286	44.0107	35.5122	44.4484	58.1014	18.4354	18.4354	18.4354	18.4354	18.4354	18.4354	18.4354	18.4354	1.5397e-05	1.5397e-05	1.5397e-05	1.5397e-05	1.5397e-05	0	0	0	0	0	0	0	0	1.5397e-05	1.5397e-05	1.5397e-05	1.5397e-05	1.5397e-05	1.5397e-05	1.5397e-05	1.5397e-05	1.5397e-05	1.5397e-05	1.5397e-05	1.5397e-05	1.5397e-05	1.5397e-05	1.5397e-05	1.5397e-05	87.2319	81.9074	64.6561
230	232	47.4445	33.5379	36.3085	53.6472	44.7158	35.467	44.4538	57.8562	25.8989	25.8989	25.8989	25.8989	25.8989	25.8989	25.8989	25.8989	1.5397e-05	1.5397e-05	1.5397e-05	1.5397e-05	1.5397e-05	0	0	0	0	0	0	0	0	1.5397e-05	1.5397e-05	1.5397e-05	1.5397e-05	1.5397e-05	1.5397e-05	1.5397e-05	1.5397e-05	1.5397e-05	1.5397e-05	1.5397e-05	1.5397e-05	1.5397e-05	1.5397e-05	1.5397e-05	1.5397e-05	87.2319	81.9074	64.6561
231	233	46.5105	32.0711	35.0829	52.2748	42.8827	33.7018	43.172	56.6603	10.6908	10.6908	10.6908	10.6908	10.6908	10.6908	10.6908	10.6908	1.5397e-05	1.5397e-05	1.5397e-05	1.5397e-05	1.5397e-05	0	0	0	0	0	0	0	0	1.5397e-05	1.5397e-05	1.5397e-05	1.5397e-05	1.5397e-05	1.5397e-05	1.5397e-05	1.5397e-05	1.5397e-05	1.5397e-05	1.5397e-05	1.5397e-05	1.5397e-05	1.5397e-05	1.5397e-05	1.5397e-05	87.2319	81.9074	64.6561
232	234	45.5156	29.997	33.7525	50.4862	40.495	32.2229	42.0357	55.9042	10.6908	10.6908	10.6908	10.6908	10.6908	10.6908	10.6908	10.6908	1.5397e-05	1.5397e-05	1.5397e-05	1.5397e-05	1.5397e-05	0	0	0	0	0	0	0	0	1.5397e-05	1.5397e-05	1.5397e-05	1.5397e-05	1.5397e-05	1.5397e-05	1.5397e-05	1.5397e-05	1.5397e-05	1.5397e-05	1.5397e-05	1.5397e-05	1.5397e-05	1.5397e-05	1.5397e-05	1.5397e-05	87.2319	81.9074	64.6561
233	235	44.7634	28.5802	32.7682	49.2424	38.8079	30.9996	41.1186	55.1901	2.38491	2.38491	2.38491	2.38491	2.38491	2.38491	2.38491	2.38491	1.5397e-05	1.5397e-05	1.5397e-05	1.5397e-05	1.5397e-05	0	0	0	0	0	0	0	0	1.5397e-05	1.5397e-05	1.5397e-05	1.5397e-05	1.5397e-05	1.5397e-05	1.5397e-05	1.5397e-05	1.5397e-05	1.5397e-05	1.5397e-05	1.5397e-05	1.5397e-05	1.5397e-05	1.5397e-05	1.5397e-05	87.2319	81.9074	64.6561
234	236	43.7367	26.7076	31.4081	47.5826	36.5893	29.2373	39.8271	54.1342	23.4421	23.4421	23.4421	23.4421	23.4421	23.4421	23.4421	23.4421	1.5397e-05	1.5397e-05	1.5397e-05	1.5397e-05	1.5397e-05	0	0	0	0	0	0	0	0	1.5397e-05	1.5397e-05	1.5397e-05	1.5397e-05	1.5397e-05	1.5397e-05	1.5397e-05	1.5397e-05	1.5397e-05	1.5397e-05	1.5397e-05	1.5397e-05	1.5397e-05	1.5397e-05	1.5397e-05	1.5397e-05	87.2319	81.9074	64.6561
235	237	42.2763	24.2646	29.476	45.3193	33.611	26.594	37.887	52.4305	7.01596	7.01596	7.01596	7.01596	7.01596	7.01596	7.01596	7.01596	1.5397e-05	1.5397e-05	1.5397e-05	1.5397e-05	1.5397e-05	0	0	0	0	0	0	0	0	1.5397e-05	1.5397e-05	1.5397e-05	1.5397e-05	1.5397e-05	1.5397e-05	1.5397e-05	1.5397e-05	1.5397e-05	1.5397e-05	1.5397e-05	1.5397e-05	1.5397e-05	1.5397e-05	1.5397e-05	1.5397e-05	87.2319	81.9074	64.6561
236	238	41.2407	22.6396	28.1278	43.8008	31.5732	24.6632	36.4666	51.1261	4.22524	4.22524	4.22524	4.22524	4.22524	4.22524	4.22524	4.22524	1.5397e-05	1.5397e-05	1.5397e-05	1.5397e-05	1.5397e-05	0	0	0	0	0	0	0	0	1.5397e-05	1.5397e-05	1.5397e-05	1.5397e-05	1.5397e-05	1.5397e-05	1.5397e-05	1.5397e-05	1.5397e-05	1.5397e-05	1.5397e-05	1.5397e-05	1.5397e-05	1.5397e-05	1.5397e-05	1.5397e-05	87.2319	81.9074	64.6561
237	239	41.1711	22.5186	28.0348	43.6944	31.4264	24.5402	36.364	51.0381	22.5017	22.5017	22.5017	22.5017	22.5017	22.5017	22.5017	22.5017	1.5397e-05	1.5397e-05	1.5397e-05	1.5397e-05	1.5397e-05	0	0	0	0	0	0	0	0	1.5397e-05	1.5397e-05	1.5397e-05	1.5397e-05	1.5397e-05	1.5397e-05	1.5397e-05	1.5397e-05	1.5397e-05	1.5397e-05	1.5397e-05	1.5397e-05	1.5397e-05	1.5397e-05	1.5397e-05	1.5397e-05	87.2319	81.9074	64.6561
238	240	46.58	29.5892	35.073	50.786	40.7917	35.864	44.5308	59.4016	33.9467	33.9467	33.9467	33.9467	33.9467	33.9467	33.9467	33.9467	1.5397e-05	1.5397e-05	1.5397e-05	1.5397e-05	1.5397e-05	0	0	0	0	0	0	0	0	1.5397e-05	1.5397e-05	1.5397e-05	1.5397e-05	1.5397e-05	1.5397e-05	1.5397e-05	1.5397e-05	1.5397e-05	1.5397e-05	1.5397e-05	1.5397e-05	1.5397e-05	1.5397e-05	1.5397e-05	1.5397e-05	87.2319	81.9074	64.6561
239	241	44.8237	27.3214	32.7891	48.5034	37.7814	32.1588	41.8615	56.6598	20.0016	20.0016	20.0016	20.0016	20.0016	20.0016	20.0016	20.0016	1.5397e-05	1.5397e-05	1.5397e-05	1.5397e-05	1.5397e-05	0	0	0	0	0	0	0	0	1.5397e-05	1.5397e-05	1.5397e-05	1.5397e-05	1.5397e-05	1.5397e-05	1.5397e-05	1.5397e-05	1.5397e-05	1.5397e-05	1.5397e-05	1.5397e-05	1.5397e-05	1.5397e-05	1.5397e-05	1.5397e-05	87.2319	81.9074	64.6561
240	242	47.656	30.6115	36.445	51.9613	42.3041	38.3779	46.3137	61.4388	21.8536	21.8536	21.8536	21.8536	21.8536	21.8536	21.8536	21.8536	1.5397e-05	1.5397e-05	1.5397e-05	1.5397e-05	1.5397e-05	0	0	0	0	0	0	0	0	1.5397e-05	1.5397e-05	1.5397e-05	1.5397e-05	1.5397e-05	1.5397e-05	1.5397e-05	1.5397e-05	1.5397e-05	1.5397e-05	1.5397e-05	1.5397e-05	1.5397e-05	1.5397e-05	1.5397e-05	1.5397e-05	87.2319	81.9074	64.6561
241	243	47.2498	30.519	35.9484	51.7006	41.9974	37.2239	45.5089	60.3787	65.7197	65.7197	65.7197	65.7197	65.7197	65.7197	65.7197	65.7197	1.5397e-05	1.5397e-05	1.5397e-05	1.5397e-05	1.5397e-05	0	0	0	0	0	0	0	0	1.5397e-05	1.5397e-05	1.5397e-05	1.5397e-05	1.5397e-05	1.5397e-05	1.5397e-05	1.5397e-05	1.5397e-05	1.5397e-05	1.5397e-05	1.5397e-05	1.5397e-05	1.5397e-05	1.5397e-05	1.5397e-05	87.2319	81.9074	64.6561
242	244	45.8511	28.6001	34.1237	49.8142	39.5068	34.3614	43.4272	58.2888	32.0614	32.0614	32.0614	32.0614	32.0614	32.0614	32.0614	32.0614	1.5397e-05	1.5397e-05	1.5397e-05	1.5397e-05	1.5397e-05	0	0	0	0	0	0	0	0	1.5397e-05	1.5397e-05	1.5397e-05	1.5397e-05	1.5397e-05	1.5397e-05	1.5397e-05	1.5397e-05	1.5397e-05	1.5397e-05	1.5397e-05	1.5397e-05	1.5397e-05	1.5397e-05	1.5397e-05	1.5397e-05	87.2319	81.9074	64.6561
243	245	47.3065	31.3581	36.0519	52.2396	42.7527	36.7322	45.2193	59.684	32.6661	32.6661	32.6661	32.6661	32.6661	32.6661	32.6661	32.6661	1.5397e-05	1.5397e-05	1.5397e-05	1.5397e-05	1.5397e-05	0	0	0	0	0	0	0	0	1.5397e-05	1.5397e-05	1.5397e-05	1.5397e-05	1.5397e-05	1.5397e-05	1.5397e-05	1.5397e-05	1.5397e-05	1.5397e-05	1.5397e-05	1.5397e-05	1.5397e-05	1.5397e-05	1.5397e-05	1.5397e-05	87.2319	81.9074	64.6561
244	246	47.2373	32.6857	36.0167	53.0196	43.8552	35.4875	44.4235	58.1212	37.7371	37.7371	37.7371	37.7371	37.7371	37.7371	37.7371	37.7371	1.5397e-05	1.5397e-05	1.5397e-05	1.5397e-05	1.5397e-05	0	0	0	0	0	0	0	0	1.5397e-05	1.5397e-05	1.5397e-05	1.5397e-05	1.5397e-05	1.5397e-05	1.5397e-05	1.5397e-05	1.5397e-05	1.5397e-05	1.5397e-05	1.5397e-05	1.5397e-05	1.5397e-05	1.5397e-05	1.5397e-05	87.2319	81.9074	64.6561
245	247	45.4332	27.9724	33.5841	49.2068	38.7081	33.5909	42.8728	57.7643	27.9474	27.9474	27.9474	27.9474	27.9474	27.9474	27.9474	27.9474	1.5397e-05	1.5397e-05	1.5397e-05	1.5397e-05	1.5397e-05	0	0	0	0	0	0	0	0	1.5397e-05	1.5397e-05	1.5397e-05	1.5397e-05	1.5397e-05	1.5397e-05	1.5397e-05	1.5397e-05	1.5397e-05	1.5397e-05	1.5397e-05	1.5397e-05	1.5397e-05	1.5397e-05	1.5397e-05	1.5397e-05	87.2319	81.9074	64.6561
Notes
from ID.area 210-245: unpopulated/undeveloped areas
Covid-19_sr (total, female and males) calculated using the indirect standarisation method. Details in the manuscript
Count of Covid-19 cases not published due to ethics approval and data custodian restrictions
[truncated: 7 more columns]

## Sheet: R code_Model1
formula <- y~1+
I(scale(ntile(PM10,100)))
I(scale(Overcrowding)) +
I(scale(Primary_education)) +
I(scale(Secondary_education)) +
I(scale(Tertiary_education)) +
I(scale(Analphabetism)) +
I(scale(Stringency Index)) +
I(scale(Multidimensional_Poverty_Index)) +
I(scale(High-traffic_roads_count))+
I(scale(High-traffic_roads_density))+
I(scale(Covid-19_sr_females)) +
I(scale(Covid-19_sr_males)) +
f(ID.area, model="bym", graph=mapa.adj,
hyper = list(prec.unstruct=list(prior="loggamma", param=c(0.1,0.01)), prec.spatial=list(prior="loggamma", param=c(0.1,0.01))))+
f(ID.area1, q.period, model = "rw1")+ (q.period)
modelo <- inla(formula, family = "zeroinflatedpoisson1",
data = datos, E = E,
control.predictor=list(compute=TRUE),
control.compute=list(dic=TRUE,cpo=TRUE,waic=TRUE))
Conventions:
y= number of cases
ID.area / ID.area1= ID number assigned to each neighbourhood
mapa.adj= adjacency matrix of the Cucuta neighbourhoods
ID.period / ID.period1 = quarters in the study period
ID.are.period= Interaction ID.area-ID.period
datos= data frame with the dependent and independent variables in long format
E= population of each neighbourhood (similar long format as datos).

## Sheet: R code_Model2
formula <- y~1+
I(scale(ntile(PM10,100)))
I(scale(Overcrowding)) +
I(scale(Primary_education)) +
I(scale(Secondary_education)) +
I(scale(Tertiary_education)) +
I(scale(Analphabetism)) +
I(scale(Stringency Index)) +
I(scale(Multidimensional_Poverty_Index)) +
I(scale(High-traffic_roads_count))+
I(scale(High-traffic_roads_density))+
I(scale(Covid-19_sr_females)) +
I(scale(Covid-19_sr_males)) +
f(ID.area, model="bym", graph=mapa.adj,
hyper = list(prec.unstruct=list(prior="loggamma", param=c(0.1,0.01)), prec.spatial=list(prior="loggamma", param=c(0.1,0.01))))+
f(ID.period, model = "rw2")+
f(ID.period1, model = "iid")+
f(ID.area.period, model = "iid"
modelo <- inla(formula, family = "zeroinflatedpoisson1",
data = datos, E = E,
control.predictor=list(compute=TRUE),
control.compute=list(dic=TRUE,cpo=TRUE,waic=TRUE))
Conventions:
y= number of cases
ID.area / ID.area1= ID number assigned to each neighbourhood
mapa.adj= adjacency matrix of the Cucuta neighbourhoods
ID.period / ID.period1 = quarters in the study period
ID.are.period= Interaction ID.area-ID.period
datos= data frame with the dependent and independent variables in long format
E= population of each neighbourhood (similar long format as datos).

## Sheet: RR spatial m1
ID.area	mean
1	0.921504
2	0.581771
3	0.819092
4	0.899131
5	0.942202
6	1.46469
7	0.703031
8	0.836221
9	1.52729
10	0.852533
11	1.16443
12	0.568224
13	0.898664
14	0.628964
15	1.54297
16	1.91757
17	0.567441
18	0.432775
19	0.616557
20	1.16488
21	1.0847
22	0.586984
23	1.22515
24	0.807361
25	0.960225
26	1.02187
27	1.53326
28	0.837806
29	1.36227
30	0.357369
31	0.86549
32	0.947697
33	1.23335
34	0.537345
35	0.847722
36	1.1122
37	1.24811
38	1.39769
39	0.876344
40	0.585928
41	0.507409
42	0.855193
43	0.473349
44	0.628819
45	1.31348
46	0.624726
47	0.902746
48	1.45258
49	0.815313
50	0.642164
51	0.33274
52	0.988936
53	1.19074
54	0.915905
55	1.56032
56	0.994913
57	2.24878
58	1.3658
59	2.24041
60	0.949049
61	0.885886
62	0.927408
63	1.04331
64	0.561865
65	3.29385
66	1.39187
67	1.41518
68	1.14068
69	0.757621
70	1.77793
71	1.83389
72	0.629261
73	1.63636
74	1.25158
75	1.17954
76	1.01177
77	1.47358
78	1.22098
79	1.74
80	1.40592
81	0.895162
82	2.11667
83	0.821254
84	0.878036
85	1.20012
86	0.860081
87	0.722145
88	1.42359
89	0.973988
90	0.659614
91	1.03594
92	1.0656
93	1.07771
94	0.476556
95	0.576844
96	0.864329
97	0.528172
98	0.683001
99	0.861506
100	0.911038
101	0.843002
102	1.09982
103	1.14701
104	0.913353
105	0.933383
106	0.332394
107	0.722388
108	1.5331
109	1.64695
110	1.24564
111	0.723354
112	1.05898
113	1.05693
114	2.00364
115	1.31661
116	1.36471
117	1.11666
118	0.94515
119	1.03139
120	0.902431
121	1.0575
122	0.300126
123	1.30283
124	1.48466
125	1.32166
126	0.535021
127	1.17841
128	1.16108
129	1.0951
130	1.26866
131	1.0127
132	1.05552
133	1.36231
134	0.90949
135	1.36961
136	1.00397
137	1.6025
138	0.499715
139	0.742705
140	0.597754
141	0.806314
142	1.30024
143	0.864838
144	0.46522
145	1.81206
146	1.10566
147	1.50668
148	0.57114
149	1.01439
150	0.536375
151	0.96035
152	1.52015
153	1.68902
154	0.729922
155	1.08907
156	0.727571
157	0.826592
158	2.04014
159	1.47606
160	0.484987
161	0.726917
162	1.75921
163	0.665153
164	0.451519
165	0.993855
166	1.68354
167	1.35567
168	1.35278
169	0.758725
170	1.38942
171	1.53833
172	1.06532
173	2.19166
174	0.651293
175	0.991743
176	1.36746
177	0.910306
178	1.7069
179	1.6374
180	0.681195
181	0.475879
182	0.878172
183	1.70601
184	0.98228
185	1.09073
186	1.42322
187	0.694819
188	1.1028
189	2.25296
190	1.38089
191	0.409909
192	1.1635
193	0.569283
194	0.872554
195	0.975443
196	0.621258
197	1.64598
198	1.90874
199	1.49236
200	1.5485
201	1.59942
202	0.94944
203	1.09868
204	2.12916
205	0.814521
206	1.81087
207	1.54513
208	0.931951
209	0.834869
210	0.996509
211	1.00719
212	1.00401
213	0.999882
214	0.999792
215	0.998993
216	1.003
217	0.999912
218	1.00094
219	0.995069
220	0.995607
221	1.00454
222	0.99907
223	0.998335
224	0.993018
225	0.994661
226	0.99223
227	0.993563
228	0.994718
229	0.994892
230	0.994668
231	1.0002
232	1.00101
233	1.00285
234	1.004
235	1.00394
236	1.00399
237	1.00394
238	1.00008
239	0.999869
240	0.999431
241	1.00209
242	0.999563
243	0.995325
244	0.992496
245	0.998744
246	1.00432
247	0.998522
248	0.998931
249	1.00465
250	0.999949
251	1.00454
252	0.992062
253	1.00393
254	1.00573
255	1.00469
256	1.00242
257	0.997022
258	1.00178
259	0.998571
260	1.00565
261	1.0061
262	1.0017
263	0.991938
264	0.993721
265	1.00367
266	0.995023
267	0.993497
268	1.00071
269	1.00389
270	0.992833
271	1.00426
272	0.994447
273	0.99856
274	1.00047
275	1.0024
276	0.99429
277	0.99777
278	1.00311
279	0.992982
280	0.994501
281	0.995802
282	1.00422
283	1.00067
284	0.998809
285	0.993933
286	0.992883
287	1.0029
288	1.00167
289	1.00414
290	0.998729
291	1.00116
292	0.999472
293	0.996681
294	1.00307
295	0.997552
296	1.00383
297	1.00128
298	1.00528
299	0.995913
300	1.00465
301	0.995908
302	0.995178
303	1.0028
304	1.0061
305	0.99695
306	1.00135
307	0.999211
308	1.00489
309	0.992982
310	1.00308
311	1.005
312	1.00306
313	0.996412
314	0.999723
315	0.998723
316	0.996956
317	0.996363
318	1.00572
319	1.00114
320	1.00474
321	1.00581
322	1.00944
323	1.00351
324	1.00595
325	0.99772
326	1.00308
327	0.99557
328	1.00184
329	0.999745
330	1.00147
331	0.997679
332	0.99847
333	0.998228
334	1.00081
335	0.999907
336	1.00252
337	1.00168
338	0.995247
339	0.992092
340	1.00046
341	1.00021
342	1.00207
343	0.999929
344	0.999888
345	0.999533
346	0.992475
347	0.999689
348	0.996431
349	0.999404
350	0.996013
351	0.994712
352	0.991302
353	1.00389
354	0.997842
355	0.999147
356	1.00239
357	0.996038
358	0.994519
359	1.00507
360	1.00368
361	1.00329
362	1.00382
363	0.996384
364	1.00527
365	1.00233
366	1.00382
367	0.9919
368	1.00097
369	1.00125
370	1.00275
371	0.998539
372	1.0047
373	1.00537
374	1.00004
375	1.00569
376	1.00057
377	1.00379
378	1.00572
379	0.996082
380	0.99734
381	0.993694
382	1.00568
383	1.00365
384	1.00451
385	1.00306
386	0.994529
387	1.00599
388	1.0012
389	0.995934
390	1.00702
391	1.00455
392	1.00042
393	0.998747
394	1.00528
395	0.992782
396	0.994225
397	0.999465
398	1.00674
399	1.00628
400	1.00293
401	1.00461
402	0.999383
403	1.00752
404	1.00384
405	0.993123
406	0.993374
407	1.00722
408	0.994993
409	0.995401
410	0.998033
411	1.00212
412	1.00027
413	1.00255
414	0.993906
415	0.998671
416	0.995132
417	0.992434
418	0.997832
419	0.992369
420	0.994117
421	0.993736
422	0.99499
423	0.995479
424	1.00073
425	0.997192
426	0.99525
427	0.993488
428	1.00008
429	0.99961
430	1.00018
431	1.0016
432	0.99518
433	0.999225
434	1.00432
435	1.0034
436	0.999924
437	1.00716
438	1.00004
439	1.00472
440	1.00514
441	1.00215
442	1.00458
443	1.00776
444	1.00561
445	1.0039
446	0.99852
447	0.999608
448	1.00106
449	1.00342
450	0.998409
451	0.995873
452	1.00288
453	1.00344
454	1.00424
455	0.996895
456	1.00649
457	1.00376
458	0.999933
459	0.99986
460	0.999121
461	1.0027
462	0.999969
463	1.00086
464	0.995606
465	0.996077
466	1.00412
467	0.99914
468	0.998513
469	0.993711
470	0.995147
471	0.992967
472	0.994154
473	0.995208
474	0.995382
475	0.995168
476	1.0002
477	1.00093
478	1.00259
479	1.00364
480	1.00356
481	1.00363
482	1.0036
483	1.0001
484	0.999932
485	0.999505
486	1.00186
487	0.999656
488	0.995809
489	0.993164
490	0.998924

## Sheet: RR spatial m2
ID.area	mean
1	0.98081
2	0.705221
3	0.947171
4	0.816202
5	1.27956
6	1.33011
7	0.912641
8	0.899877
9	1.20882
10	0.953549
11	1.18837
12	0.829364
13	0.969934
14	0.563911
15	1.38546
16	1.60041
17	0.607856
18	0.605319
19	0.780564
20	1.10153
21	1.07451
22	0.690853
23	1.26648
24	0.914388
25	1.14933
26	1.10262
27	1.42294
28	0.909532
29	1.31578
30	0.543132
31	1.04721
32	0.929963
33	1.05379
34	0.535478
35	0.925953
36	0.971761
37	1.03183
38	1.34744
39	0.987806
40	0.693029
41	0.585779
42	0.920733
43	0.658531
44	0.648925
45	1.28238
46	0.841384
47	1.02027
48	1.31471
49	0.914702
50	0.908698
51	0.559791
52	1.06518
53	1.37086
54	0.995406
55	1.22688
56	1.05234
57	1.55236
58	1.35928
59	1.92101
60	1.12023
61	0.997391
62	1.03084
63	0.912133
64	0.748447
65	1.78963
66	1.24887
67	1.22377
68	1.18036
69	0.845661
70	1.68254
71	1.70988
72	0.64214
73	1.39126
74	1.14181
75	1.26246
76	1.15943
77	1.28334
78	1.11223
79	1.75574
80	1.46225
81	1.00513
82	1.95615
83	0.993351
84	0.907693
85	1.19602
86	0.981356
87	0.819522
88	1.16141
89	1.04429
90	0.683483
91	0.977047
92	1.05363
93	1.02334
94	0.601451
95	0.733015
96	0.999856
97	0.611984
98	0.87903
99	1.01487
100	0.958229
101	0.797217
102	1.02424
103	1.00223
104	0.999527
105	0.950062
106	0.530942
107	1.0845
108	1.26969
109	1.46205
110	1.17031
111	0.786338
112	0.965369
113	0.950055
114	1.57901
115	1.18014
116	1.2167
117	1.03638
118	1.07904
119	1.02884
120	0.809158
121	0.950416
122	0.364321
123	1.15338
124	1.41685
125	1.10338
126	0.49888
127	1.06501
128	1.02515
129	1.13918
130	1.08017
131	1.09231
132	1.12406
133	1.13954
134	0.920007
135	1.2904
136	0.9981
137	1.22292
138	0.661872
139	0.786602
140	0.757543
141	0.864184
142	1.1095
143	1.06761
144	0.597021
145	1.50963
146	1.01174
147	1.34178
148	0.728849
149	1.09027
150	0.577292
151	0.858463
152	1.05891
153	1.38444
154	0.785901
155	1.01034
156	0.764603
157	0.944873
158	1.52068
159	1.22992
160	0.519878
161	0.736564
162	1.26395
163	0.665532
164	0.562066
165	0.901025
166	1.58135
167	1.34151
168	1.25463
169	0.83051
170	1.21164
171	1.18529
172	1.18414
173	2.20706
174	0.770137
175	1.07336
176	1.24106
177	0.855518
178	1.3811
179	1.14373
180	0.793686
181	0.531233
182	0.932505
183	1.27944
184	1.07642
185	0.969205
186	1.11756
187	0.625612
188	1.13938
189	1.38532
190	1.10873
191	0.490714
192	1.19415
193	0.536952
194	0.801449
195	0.963227
196	1.07219
197	1.4162
198	1.69348
199	1.18206
200	1.29319
201	1.28495
202	0.909432
203	0.893406
204	1.47196
205	0.98139
206	1.37054
207	1.0282
208	0.787854
209	0.814791
210	0.99105
211	1.01545
212	1.00951
213	0.998358
214	1.00065
215	0.999471
216	1.00528
217	1.00168
218	1.00076
219	0.989653
220	0.990179
221	1.00842
222	1.00328
223	0.995068
224	0.98962
225	0.990902
226	0.988983
227	0.990162
228	0.990043
229	0.990679
230	0.990401
231	0.998194
232	1.00012
233	1.00286
234	1.0056
235	1.00618
236	1.00649
237	1.00562
238	1.00127
239	0.999231
240	1.00154
241	1.00845
242	1.00051
243	0.993059
244	0.989232
245	0.999602
246	1.00397
247	0.998207
248	1.0009
249	1.00714
250	1.00071
251	1.0101
252	0.988657
253	1.00445
254	1.00814
255	1.00683
256	1.00319
257	0.998227
258	1.00477
259	0.992669
260	1.00971
261	1.01193
262	0.997605
263	0.986044
264	0.987061
265	1.00515
266	0.990864
267	0.986845
268	1.00368
269	1.00743
270	0.991053
271	1.00843
272	0.989278
273	0.999963
274	1.00426
275	1.00215
276	0.989367
277	0.995279
278	1.00661
279	0.982508
280	0.988878
281	0.991905
282	1.00785
283	1.00099
284	1.00075
285	0.986257
286	0.982857
287	1.00411
288	1.00084
289	1.0061
290	1.00139
291	1.00326
292	1.00072
293	0.994116
294	1.00649
295	0.998756
296	1.00256
297	1.0042
298	1.01181
299	0.994969
300	1.00914
301	0.992892
302	0.992668
303	1.00738
304	1.01646
305	0.993777
306	1.00215
307	0.998434
308	1.00076
309	0.989317
310	1.00614
311	1.00973
312	1.00481
313	0.996084
314	0.99896
315	1.00232
316	0.996702
317	0.992436
318	1.00971
319	1.0032
320	1.01029
321	1.01034
322	1.01999
323	1.00577
324	1.01122
325	0.999005
326	1.00383
327	0.992377
328	1.00349
329	1.00131
330	1.00288
331	0.999297
332	0.998901
333	0.998124
334	1.00114
335	0.997914
336	1.00533
337	1.00205
338	0.990756
339	0.981062
340	1.00414
341	1.00498
342	0.99961
343	1.00047
344	1.0007
345	0.999726
346	0.987444
347	0.999795
348	0.994569
349	1.00174
350	0.993847
351	0.98851
352	0.990745
353	1.00562
354	1.0002
355	0.998782
356	1.00317
357	0.991165
358	0.988376
359	1.00996
360	1.00581
361	1.00364
362	1.00607
363	0.993451
364	1.01026
365	1.00263
366	1.00449
367	0.978982
368	1.00238
369	1.00675
370	1.00384
371	0.994232
372	1.00733
373	1.00684
374	1.00205
375	1.01034
376	1.00112
377	1.00971
378	1.00988
379	0.992422
380	0.995296
381	0.989523
382	1.00824
383	1.00357
384	1.00503
385	1.00422
386	0.988914
387	1.00736
388	1.0014
389	0.990403
390	1.01081
391	1.00936
392	1.00076
393	0.996606
394	1.0115
395	0.985741
396	0.987798
397	0.997474
398	1.00955
399	1.00769
400	1.00289
401	1.00705
402	0.998353
403	1.01289
404	1.00464
405	0.983867
406	0.986338
407	1.00954
408	0.990544
409	0.990508
410	0.995363
411	1.00947
412	1.00474
413	1.00955
414	0.990555
415	1.0002
416	0.991668
417	0.989958
418	1.00151
419	0.988523
420	0.991833
421	0.9915
422	0.991842
423	0.992376
424	0.998709
425	0.993678
426	0.990285
427	0.98593
428	1.00239
429	1.00083
430	0.999441
431	1.00356
432	0.987319
433	0.998525
434	1.00581
435	1.00396
436	0.995166
437	1.01391
438	0.984068
439	1.00353
440	1.00647
441	1.00991
442	1.00688
443	1.01718
444	1.01105
445	1.00774
446	0.999975
447	1.0007
448	1.00475
449	1.01081
450	0.996801
451	0.992632
452	1.00317
453	1.00708
454	1.0043
455	0.992408
456	1.01314
457	1.00868
458	0.999112
459	1.00088
460	0.999413
461	1.00425
462	1.00166
463	1.00057
464	0.991255
465	0.991646
466	1.00726
467	1.00219
468	0.995618
469	0.990896
470	0.991855
471	0.990179
472	0.991202
473	0.991211
474	0.991735
475	0.991464
476	0.998463
477	1.00012
478	1.00255
479	1.00482
480	1.00526
481	1.00565
482	1.00516
483	1.00145
484	0.999829
485	1.00141
486	1.00717
487	1.00077
488	0.993891
489	0.990298
490	0.999933

## Sheet: RR spatiotemporal m2
ID.area	period_1	period_2	period_3	period_4	period_5	period_6	period_7	period_8
1	1	1	1	0.352619	1.54007	0.739484	1	0.631712
2	2.19412	0.58578	1	1.67852	0.539333	1	0.822584	0.667099
3	1.85499	1	1	1	1	1	1.11246	1
4	1	1.46234	0.789617	0.8927	1.7325	1.91243	1.56603	0.599662
5	2.48657	1	1.41868	0.352805	1	1.4509	0.916391	1
6	1	0.538177	1	0.289921	0.695351	1.02805	0.75813	2.00079
7	0.539112	2.96381	1	1	4.94939	1	0.608658	0.645196
8	1	1	2.98	0.879286	1	1	1	1.10765
9	1	1	1.71844	1	0.819831	1	2.63022	1
10	1.06763	1	2.68042	1	2.45353	1.52898	3.50804	1.81128
11	1	1.436	1.16254	0.540705	1	0.63663	0.551374	0.628505
12	1.08313	1	1	1	1	1	1	1
13	1	1	1	1	0.479648	0.311331	0.449116	0.602751
14	1	1	1	1	1	1.3647	1	2.09124
15	1	3.16984	1	0.846422	1	0.555031	1	0.526969
16	1	1	0.575681	1	0.476881	1.05864	0.810619	0.437285
17	1	0.316874	1	1.29286	0.786976	0.517812	2.3509	1
18	1.22934	1	1	1.18462	1	1	3.19785	1.20222
19	2.41445	0.581912	2.84966	1.56352	0.958916	1	1	0.219806
20	1	2.25161	1	1	1	0.708102	0.967024	1
21	1	1	0.417088	1	0.373237	1.45766	0.97611	1.22426
22	1	0.62901	0.298771	1.74973	4.65134	1	1.9204	0.560067
23	1.51091	0.842441	1	1	1	2.28837	0.365524	1.19394
24	0.267769	0.634288	1	1.17661	3.03299	1	1	1
25	1	0.888272	1	1	0.9908	1.41124	1.09665	2.66016
26	0.969733	1	0.268386	1	1	3.529	0.300017	0.333679
27	1	1	1	1	1	1	0.999999	0.999999
28	1	1	1	1	1	1	1	1
29	1	1	1	0.999999	1	1	0.999999	1
30	1	1	1	1	1	1	1	1
31	1	1	1	1	0.999999	1	0.921039	1.13475
32	1.11771	0.827645	1.12164	0.721533	1.21215	0.824775	1.0415	1.08862
33	1.03267	1.45453	2.05185	0.947044	0.991917	1.28637	0.878276	1.31056
34	1.06907	1.0994	0.852685	0.981241	1.01812	1.02575	0.91394	0.988696
35	0.858344	1.14974	1.56372	1.09698	0.923792	0.984047	2.3074	1.91384
36	1.32419	1.1953	0.891511	1.13798	1.28846	1.53111	1.01681	1.46276
37	1.3788	1.06539	1.18311	0.737581	0.910593	0.988474	0.985466	1
38	0.988801	0.764006	0.917585	1.15494	1.13019	1.10867	1.14736	0.927695
39	0.954431	0.805231	0.778568	1.45346	1.09399	0.87264	0.940299	0.854761
40	0.948253	1.1578	0.536256	0.957726	1.29725	0.983616	0.881998	0.76844
41	1.00376	1.06566	0.881387	0.864903	0.920291	0.916291	0.970758	0.846128
42	1.28328	0.780919	0.740699	1.3181	1.15513	0.822065	1.44935	1.11612
43	1	0.895416	1.34064	0.738732	0.694041	0.941555	0.948591	0.720051
44	1.17309	0.576769	1.1574	1.09996	1.06288	1.2659	1.14861	1.08943
45	0.99615	1	0.736738	0.915753	0.459711	1.59798	0.886772	1.01347
46	0.98605	0.508566	0.944506	1.12741	0.978996	1.13322	1.65218	0.957559
47	0.613507	0.858107	2.502	0.913312	1.06619	1.08069	1.11845	0.816267
48	1.01095	1.22337	1.23414	0.966464	0.932367	0.971658	1	1.08922
49	1.15995	1.03659	0.960575	1.1356	1.15824	0.76026	1.1034	0.867126
50	0.589092	0.857108	1.04327	0.3252	1.1561	0.78355	0.635845	1.01679
51	1.19001	0.751553	1.05598	0.948588	1.25624	0.469311	0.659227	1.20189
52	1.70369	1.04809	0.841849	0.953469	1.0049	1.17275	1.11808	1.16108
53	0.863447	0.493298	0.538438	1.00926	1.1467	1.06295	1.0713	1.24633
54	0.807327	1.10132	1.1136	1.22243	0.745849	0.893851	1.26474	1.1567
55	0.880017	1.19755	1.29876	1.39307	0.754827	1.70689	0.733724	0.920768
56	1.14736	0.996697	0.955224	0.972092	0.859997	0.89628	0.843062	1.15685
57	1.35249	0.942088	1.33847	0.988183	1.17498	0.670221	0.999995	0.999995
58	0.999995	0.999995	0.999995	0.999995	0.999994	0.999995	0.999995	0.999996
59	0.999995	0.999995	0.999995	0.999995	0.999995	0.999995	0.999995	0.999995
60	0.999995	0.999996	0.999995	0.999995	0.999995	0.999995	0.999995	0.999995
61	0.999995	0.999995	0.999995	0.999995	0.999995	0.999995	0.999995	0.999993
62	0.999995	0.999995	1.49665	1.31426	0.922338	1.27886	0.837201	1.12641
63	0.56728	1.41708	0.424627	1.10321	1.07865	1.23584	1.39022	1.61931
64	1.13914	0.95304	1.696	1.14013	1.18906	1.10534	1.1963	1.10245
65	1.00472	0.70417	0.945026	0.568222	1.16721	1.10106	1.06547	0.683853
66	1.15858	0.969259	0.586438	0.623519	0.753708	1.29737	1.36284	0.541518
67	1.11524	1.70413	0.451359	1.03188	0.749339	1.17799	1.24647	1.17537
68	1.36019	0.639627	1.11934	0.892182	1	0.987484	0.441465	1.05606
69	1.0968	0.959939	0.709554	1.00814	0.909606	0.855186	0.97265	0.868582
70	0.724694	1.21153	0.778401	1.09769	0.769376	1.13322	0.592632	1.19242
71	0.970454	1.11938	0.817795	0.496806	0.789383	1	1.09142	0.738433
72	0.932336	0.92677	0.831047	0.882755	0.819908	1.20639	0.834142	1.30805
73	1.04986	1.21895	0.902195	1.34299	0.529959	0.785651	1.29245	1.00108
74	1.03579	0.941514	0.801563	1.24471	1.18166	1.24852	1.22946	1.19107
75	1.36428	1.32095	1.07487	0.794308	1.30578	0.62137	1.07521	0.95331
76	1.19519	0.219682	1.56404	0.7496	0.943273	0.704861	1.12781	1.03331
77	1.12719	0.874493	1.24328	0.953124	1.52633	0.928372	0.999116	1.5148
78	0.986987	1.18891	1.17619	1.28646	0.953192	1.16505	1.19109	1.37388
79	0.853003	0.924165	0.457469	0.654129	1.14586	1.1683	1.17643	1.26631
80	1.06955	0.733945	0.827463	1.35336	0.42034	1.33522	1.12184	1.19815
81	0.835038	0.916962	1.14552	1.16021	0.948838	1.19569	1.12051	0.895632
82	0.792567	1.29238	0.831991	1.10901	1.28962	1.6421	1.23519	1.17909
83	1.24034	1.28998	0.477703	1.18297	1.24407	0.980296	0.873814	1.01927
84	0.884722	1.30061	1.2286	1.18117	1.07804	1.37549	1.81203	0.615765
85	1.35267	0.724877	1.48346	1.3583	1.09631	0.783153	0.416477	1.27712
86	1.23041	0.983742	1.28056	0.973433	1.19105	1.09926	1.05732	0.957095
87	0.667822	0.656248	1.0139	1.29907	1.53662	1.63626	1.25988	0.760104
88	1.08357	1.33082	1.42712	0.999995	0.999995	0.999995	0.999995	0.999995
89	0.999995	0.999994	0.999995	0.999995	0.999995	0.999995	0.999995	0.999995
90	0.999995	0.999995	0.999995	0.999995	0.999995	0.999995	0.999995	0.999995
91	0.999995	0.999995	0.999995	0.999995	0.999995	0.999995	0.999995	0.999995
92	0.999995	0.999995	0.999995	0.999995	0.999995	0.999995	0.999995	0.709439
93	0.95591	1.0674	1.02088	1.14581	1.48102	1.44836	0.672893	1.58054
94	0.803611	0.619653	1.13156	0.869261	0.404972	0.896112	1.38862	0.66588
95	0.801315	0.998939	1.36412	1.11669	0.451718	1.09116	1.28937	0.944809
96	1.38981	1.11605	1.18314	0.690362	0.1566	0.885969	1.31493	1.57351
97	1	0.845664	1.23137	0.507679	1.36318	1.061	1.0797	0.715602
98	0.958905	0.844892	1.06926	0.951127	0.81956	1.15173	1.3562	1.30695
99	0.691887	1	1.09953	1.04494	1.63115	1.43237	0.921966	1
100	0.998732	1.30655	1.157	1.29379	0.967586	0.649932	0.991462	1.6744
101	1.19553	1.01511	0.932729	1.67407	1.72507	0.542125	0.475855	1.21653
102	1.20632	0.845341	1	0.982292	1.28341	1.00492	1.38595	1.09351
103	1.20747	0.956297	0.816771	1.3448	0.92264	1.07779	1.21447	0.908869
104	0.583424	0.931142	1.05362	1.09508	0.504553	1.03584	1.45832	1.27061
105	0.852836	1.13998	0.836144	0.817384	1.41853	1.37208	1.13381	1.09861
106	0.679516	0.995685	1.12115	1	0.93462	0.582476	1.84822	0.813927
107	1.30389	1.13292	1.42629	0.770429	1.43952	1.59901	0.971245	1.40975
108	0.401104	0.955696	0.868975	1.18158	0.651222	1.12995	0.99768	0.753831
109	1.07489	1.33914	0.801241	0.905891	0.879591	0.983002	0.819083	1.42745
110	1	0.747633	0.689702	0.577711	0.628541	1.2016	0.871579	1.36495
111	0.884105	1.40387	0.697257	1.43328	0.439738	1.69324	1.51514	1.41984
112	0.966951	0.783775	1.05032	1.49681	1.26296	1.3026	0.490691	0.714011
113	1.54539	1.02966	1.95003	0.921498	1.07044	1.32547	1.43486	0.986091
114	1.28797	1.10532	0.803081	1.334	1.45402	0.851103	1.13909	0.729901
115	1.08692	0.837831	0.808456	0.767734	1.9202	1.2817	1.21204	1.23601
116	0.906034	1.04364	1.21573	1.16655	1	0.326724	1.23336	0.361215
117	1.24835	0.852306	0.708109	1.14972	1.31093	1.40558	1.39453	1.1395
118	1.20681	1.02113	0.710677	0.581647	0.804921	1.02866	1.58119	1
119	0.999997	0.999997	0.999997	0.999997	0.999997	0.999997	0.999996	0.999997
120	0.999997	0.999997	0.999997	0.999997	0.999997	0.999997	0.999997	0.999997
121	0.999997	0.999997	0.999997	0.999997	0.999997	0.999997	0.999997	0.999997
122	0.999997	0.999997	0.999997	0.999997	0.999997	0.999997	0.999997	0.999997
123	0.999997	0.999997	0.999997	0.999997	0.900609	1.18341	1.07095	1.28427
124	0.911342	1.04762	1.1525	1.22574	0.508203	1.07811	1.09545	0.836906
125	0.765752	1.25777	1.11522	0.968101	0.684409	0.372586	1.13099	0.959933
126	1.43286	1.52208	0.984996	1.07685	0.926855	0.644391	1.16103	1.15596
127	0.95896	1.21612	1.27848	0.999372	0.419698	1.38429	0.750718	1.15543
128	1.19844	0.869196	1.05103	1.52963	1	1.03938	0.93013	0.993584
129	1.04501	0.907632	1.10387	0.697136	1.06102	0.71756	0.56244	0.935511
130	0.743004	1.12497	0.899247	1.16366	1.11415	1.13435	0.755113	0.878964
131	0.501235	1.1763	0.743728	0.861366	0.541045	1.03763	0.846335	1.22627
132	1.27805	1.16221	1.00135	1.85321	0.912721	1.05723	0.7658	1.07198
133	1.07263	0.668902	0.965964	0.994747	1.10882	0.942466	0.951073	1.10085
134	0.90528	1.10023	0.873649	1.13888	0.940447	1.70695	1.06813	0.853625
135	1.42452	0.923555	0.959997	1.02088	1.33072	0.866758	1.2137	1.33436
136	1.46448	1.14649	1.30609	1.11341	1.20653	0.629435	1.12067	0.944204
137	1.06807	0.97743	1.1395	0.525447	1.03478	0.52606	0.955351	0.770904
138	1.10092	1.02299	1.09968	0.961431	1.23309	0.609865	0.979132	1.02275
139	0.9653	1.01316	0.971365	1.15625	0.913255	1.26058	0.90013	1.08173
140	1.13474	1.05611	0.928937	1.29413	0.761535	0.641416	1.05096	0.622306
141	1.15561	1.02979	1.12195	1.20296	0.773088	1.07049	0.754303	1.57078
142	0.983001	0.518502	1.47192	1.05463	0.941233	0.423986	1.02073	1.11239
143	0.913506	0.97077	0.880167	1.03732	1.53554	1.0108	1.68136	1.02344
144	1.24407	1.05326	1.05741	1.24035	1.12233	1.19286	1.26394	1.04834
145	0.516408	1.35329	1.18083	1.05658	1.32161	1.17142	1.24616	1.24424
146	0.951632	1	1.22009	1.31386	1.25564	1.08332	1.57398	0.916499
147	0.772776	0.933253	0.942432	1.06858	1.27111	1.02026	1.1947	1.05585
148	1.027	0.909063	0.782103	0.474223	0.990394	1.0905	1.30269	1
149	1.08062	1.26885	1.10986	1.16113	1.14173	0.999995	0.999995	0.999995
150	0.999995	0.999995	0.999995	0.999994	0.999995	0.999995	0.999995	0.999995
151	0.999995	0.999995	0.999993	0.999995	0.999995	0.999995	0.999995	0.999995
152	0.999995	0.999995	0.999995	0.999995	0.999995	0.999995	0.999995	0.999995
153	0.999995	0.999995	0.999995	0.999995	0.999995	0.999995	0.999995	0.999995
154	0.999995	1.33437	0.888253	1.00636	1.18888	1.24238	0.830308	0.999743
155	1.12931	1.47328	1.11353	1.18661	0.730234	1.33932	0.717463	0.974743
156	1.27581	0.790398	2.06976	1.14605	0.472726	1	1.09859	1.06118
157	0.958951	1.05952	1.35047	1.11247	1.14105	0.981454	0.803706	0.660482
158	0.897061	1.50111	0.48283	0.950434	1.20535	0.491936	1.32591	0.824108
159	0.343807	1	0.993574	1.42785	0.937095	1.04121	1.0293	1.14939
160	1.31212	1.05772	0.902528	0.852138	1.06896	1.14845	1.17148	0.94864
161	1.18781	1.02132	0.870596	1.04358	1.22179	1.15908	1.16639	1
162	1.01009	1.65467	0.839397	0.999084	1.164	0.95054	1.45695	1.14844
163	0.726541	1.16221	1.60491	1.13152	1	0.399659	1.13062	0.968587
164	1.00276	0.943987	1.26796	1.00309	1.0104	1.18917	1.12414	1.26934
165	1.0162	1.14885	0.300144	1.46107	1.04087	1.03413	0.689098	0.941851
166	1.06354	0.45187	1.21128	1.0783	0.861359	1.41511	1.31292	0.893341
167	0.992114	0.935942	1	1.0561	1.39531	1	1.23327	0.745279
168	1.94212	0.413757	1.17719	0.956312	1.34487	1.36347	1.12014	0.657606
169	1.13041	0.795085	0.558707	1.50516	1.22021	1.42634	0.296823	1.15859
170	1.29706	1.16373	0.737558	0.791845	0.916906	0.870421	0.959523	0.861074
171	1.25667	1.45504	1	0.959955	0.829167	0.862769	1.03117	0.494217
172	0.998716	0.893921	1.43842	1.15857	0.880607	0.929386	1.42296	1.80366
173	1.42622	0.824189	1	0.76913	0.953199	0.815981	1.22637	1.03023
174	0.545879	1.42284	0.674585	0.681918	0.274954	0.894385	1.07802	1.09122
175	1.29292	0.878295	1.02775	1.48855	1.31382	1.24859	1.20899	1.10783
176	0.965814	0.719806	1.1209	0.779259	1.09353	0.727775	1	1.04649
177	0.85212	1.18497	1.13249	0.780084	1.11261	1.55032	1	0.588333
178	1.16089	1	0.941901	0.941096	0.746708	1.07016	1.20505	1.04798
179	1.28427	1.18708	0.598405	1.22007	1.82323	1.34736	0.958343	1.43711
180	1.05651	1	0.999997	0.999997	0.999997	0.999997	0.999997	0.999997
181	0.999996	0.999997	0.999997	0.999997	0.999997	0.999997	0.999997	0.999997
182	0.999997	0.999997	0.999997	0.999997	0.999997	0.999997	0.999997	0.999997
183	0.999997	0.999997	0.999997	0.999997	0.999997	0.999997	0.999995	0.999997
184	0.999997	0.999997	0.999997	0.999997	0.999997	0.999997	0.760542	0.632423
185	0.9258	0.932503	1.02613	1.20551	1.54933	1.01383	1.27279	1.2763
186	1.34231	0.612157	1.17496	0.645221	1.31195	1.31172	0.55348	0.953978
187	0.55657	1.12634	0.739642	1.22918	1.21632	1.07071	1.1879	1.18273
188	1.18008	0.745794	1.09846	1.02081	1.02729	1.16469	0.970944	0.428788
189	0.692322	1.02999	1.32256	1.19074	0.918055	0.887936	1	1.1959
190	0.714569	1.4551	1.1108	0.900112	0.87693	1.14778	1.05354	0.891425
191	1	0.87303	1.03998	0.477674	1.27719	0.905199	1.56151	1.1624
192	0.777754	1.1676	1.2926	1.07603	1.74855	0.551085	1.39315	1.09005
193	1.17281	1.00117	0.858307	1.3776	1.11799	0.866963	1.19238	1.42223
194	1.06143	1	0.823699	1.16947	0.792182	0.884092	1.1137	1.16679
195	1.15979	1.02969	1.13807	1.36257	0.786154	0.973907	1.12041	1.25288
196	0.908104	1.2117	0.650141	1.14459	0.847725	1.43579	1.07349	1.19854
197	1.05908	0.695348	1.3799	0.929544	1.14819	1.10314	0.78909	1
198	0.730631	1.27119	1.40468	1.11251	0.941557	1.66468	1.1924	0.895525
199	0.994306	1.24033	1.31455	1.08582	1.08083	1.28249	0.385689	1.11207
200	0.94525	1.54508	1.34269	0.403716	1.10388	1.16476	1.1052	1.48882
201	1.26738	1.00577	1.10513	0.98804	0.847327	1.09985	1.24977	0.873702
202	0.932376	1.05437	1.28721	1.29472	0.435581	0.728177	1.07595	1.11219
203	1.17689	0.586089	0.955583	1.00272	0.767541	1.44994	1.17396	1.38453
204	1.26599	0.640063	0.845008	1.33865	1.25328	1.20968	1.00372	1.36014
205	0.564704	0.481045	1.37742	0.935081	0.941469	0.408121	1.32256	1.02879
206	1.31338	0.830009	1.31921	0.761531	0.769388	1.07761	0.958097	0.979586
207	0.868843	0.480137	0.544964	0.57076	1.35994	1.16093	1.34429	1.10903
208	1.00576	1.12098	0.63294	0.75961	1.21011	0.91589	0.580168	1.10848
209	1.00703	1.23769	1.09354	0.948762	1.24147	1.02992	1.13494	1.16923
210	1.08772	1.00905	1.11033	0.675713	1.42025	0.790747	0.864806	0.999996
211	0.999996	0.999996	0.999996	0.999996	0.999996	0.999995	0.999996	0.999996
212	0.999997	0.999996	0.999996	0.999996	0.999996	0.999996	0.999996	0.999996
213	0.999996	0.999996	0.999997	0.999996	0.999996	0.999996	0.999996	0.999996
214	0.999996	0.999996	0.999996	0.999996	0.999996	0.999996	0.999996	0.999996
215	0.999996	0.999996	0.999996	1.00083	0.837866	0.836701	1.04473	0.961078
216	0.974622	0.855874	0.848693	1.08445	1.12584	0.97595	0.872552	0.836493
217	0.625224	1.31426	1.25728	0.662875	0.914963	0.663699	1.36097	0.713466
218	0.731245	0.881595	0.863969	1.13125	1.02817	1.02553	0.903601	0.928375
219	1.44112	0.704435	1.24681	0.764069	1.12899	1.07955	0.912266	1.59465
220	1.11139	1.00232	0.579494	1.05617	1.33891	0.669908	0.83942	1.28862
221	0.811852	1.05187	0.859669	0.959982	0.852851	1	1.14882	0.946066
222	1.00635	1.06171	1.33502	1.26221	1.10069	1.10751	1.12002	1.30528
223	1.07877	1	1.0079	1.45723	1.1148	1.12646	0.865487	0.82528
224	0.747897	1.16289	0.715438	1.13386	0.921676	1.04638	1.10358	1.34523
225	1.00407	0.953391	0.858829	1.0314	1.14319	1.15571	1.12749	1.16323
226	1.01938	1.08553	1.00062	1.19344	0.850001	1.23427	1.1953	0.860583
227	1.09525	1.10359	0.66838	0.868808	0.670237	0.757544	0.968968	0.961225
228	1.21121	0.81584	0.852592	0.709599	1.17041	0.917093	1.15365	1
229	1.0177	1.43999	1.45872	0.91922	1.15173	1.24218	1.18214	1.18852
230	1.14671	0.642643	1.24687	1.24135	1.19868	1.06655	1.61354	1.26035
231	1.31756	1.04491	1.05861	1.04521	1.60006	1.18547	0.939061	1.02508
232	1.17713	1.07746	0.80243	1.17931	1.61148	0.834941	1.16017	0.934863
233	1.07409	0.962461	0.677468	1.07651	0.761226	0.965479	0.968858	0.951204
234	1.25117	0.895623	1.40111	1.28398	0.773371	1.34207	0.694724	1.17613
235	1.23848	1.19925	0.819062	1.13263	1.26534	1.39813	0.662226	1.29339
236	1.07108	0.866279	0.881289	1.11306	0.942868	1.06472	0.92441	1.19332
237	0.734351	0.753538	1.27209	0.632414	1.02167	1.24971	1.28514	0.787002
238	0.543524	1.01213	1.07852	1.09717	0.852623	0.34417	1.0492	1.11714
239	0.963476	1.08931	1.17889	0.802841	0.890995	0.893197	1.23599	1.06688
240	1.08016	1.1933	1.04069	1.02544	0.878423	1.02159	0.554499	0.88007
241	0.634614	1.37621	0.913943	0.811957	0.999996	0.999996	0.999996	0.999996
242	0.999996	0.999996	0.999995	0.999996	0.999996	0.999996	0.999996	0.999996
243	0.999996	0.999996	0.999996	0.999996	0.999996	0.999996	0.999996	0.999996
244	0.999996	0.999996	0.999996	0.999996	0.999996	0.999996	0.999996	0.999996
245	0.999996	0.999996	0.999996	0.999996	0.999996	0.999996	0.999996	0.999996
